# Supplementary material for: Mechanism of salidroside against coronary artery disease by network pharmacology analysis
Source: BMC Complement Med Ther. 2023 Jun 12;23:194. doi: 10.1186/s12906-023-04027-3 (PMC10258957; doi:10.1186/s12906-023-04027-3)
Supplement: Supplementary file 1 — Additional file 1: Supplementary Table 1. Targets of salidroside, CAD, and salidroside in the treatment of CAD. [file 12906_2023_4027_MOESM1_ESM.xlsx]

## Sheet: Targets of Salidroside
Supplementary Table 1 Targets of salidroside, CAD, and salidroside in the treatment of CAD.
Targets of salidroside
DEGs	ETCM	SEA	STITCH		Merge
GPR12	ABO	ALDH1A2	CASP3		GPR12
HSPB2	AMY1A	ALDH1B1	AKT1		HSPB2
GJA1	AMY2A	AMY2A	IL10		GJA1
TM4SF1	AMY2B	B4GALT1	HIF1A		TM4SF1
GPRC5D	AR	CA12	XDH		GPRC5D
GALR1	BAMF_RS28815	CA14	EIF4EBP1		GALR1
SIGLEC1	CYP2B6	CA1	MICAL3		SIGLEC1
TPSB2	GCK	CA9	MICAL2		TPSB2
NOV	GLT6D1	CDA	MICAL1		NOV
COL19A1	GLTP	GJB2	CRHP		COL19A1
CD207	GNPDA1	FGF1	AOX1		CD207
SLC35E3	HK1	FGF2	TSC2		SLC35E3
FGF14	IFNB1	IL2	DPYSL5		FGF14
DNASE1	KRTAP5-2	LGALS3	DPYSL3		DNASE1
MT1M	KRTAP5-3	LGALS4	DPYSL2		MT1M
GRIK4	LCTL	LGALS8	DPYS		GRIK4
TYR	LGALS2	LGALS9	NDUFS8		TYR
BPESC1	LGALS3	SELL	CRMP1		BPESC1
ADAMTS1	LGALS7	MGMT	DPYSL4		ADAMTS1
PRRX1	MB	IGF2R	EIF4EBP3		PRRX1
IRF5	NCAN	P2RY14	EIF4EBP2		IRF5
ELTD1	NUDT9	P4HB	GNS		ELTD1
FKBP1B	PTGS1	HRAS	RNPEP		FKBP1B
LOC100996325	PYGL	SLC28A3	NPEPPS		LOC100996325
GNRH1	PYGM	SLC29A1	ENSG00000174093		GNRH1
KCNB1	SFTPD	SLC5A1	RNPEPL1		KCNB1
HPGDS	SIGLEC1	SLC5A2	TRHDE		HPGDS
SYCE1L	SMARCA5	SLC5A4	LNPEP		SYCE1L
CORIN	TM0024	SLC5A11	ANPEP		CORIN
PURA	TYR	YARS1	LTA4H		PURA
LDB2		TOP1	ERAP2		LDB2
MMP12		TYR	C9orf3		MMP12
C2orf54		VEGFA	ERAP1		C2orf54
LOC57399			ENPEP		LOC57399
SLC7A11			AQPEP		SLC7A11
NUDT4			ALDH5A1		NUDT4
ATP1B4			ENSG00000255275		ATP1B4
HDC			ALDH1A3		HDC
FSHR			ALDH1B1		FSHR
SPTLC3			ALDH1L1		SPTLC3
MINOS1P1			ALDH1A1		MINOS1P1
IL18BP			ALDH4A1		IL18BP
HOXD12			ALDH16A1		HOXD12
LRTM1			ALDH3A2		LRTM1
KDR			ALDH9A1		KDR
TP63			ENSG00000269469		TP63
TRO			ENSG00000257767		TRO
HIPK2			IFFO2		HIPK2
RP11-654A16.3			ALDH7A1		RP11-654A16.3
SH2D3C					SH2D3C
SGCE					SGCE
DYNC1LI2					DYNC1LI2
EGFL6					EGFL6
CCR9					CCR9
RP5-1119A7.11					RP5-1119A7.11
FSHB					FSHB
Igk					Igk
S100A2					S100A2
CYP1A2					CYP1A2
TGM2					TGM2
FOSL2					FOSL2
MCHR1					MCHR1
CXCR6					CXCR6
FXYD7					FXYD7
PCYT1B					PCYT1B
JAKMIP2					JAKMIP2
MPP1					MPP1
RGL1					RGL1
TARP					TARP
TAT					TAT
ICOS					ICOS
TAOK1					TAOK1
IAPP					IAPP
NOX5					NOX5
ALK					ALK
NEK1					NEK1
ZAP70					ZAP70
NAT2					NAT2
FCER1G					FCER1G
HIST1H2AB					HIST1H2AB
KANK3					KANK3
SLC44A1					SLC44A1
SYP					SYP
BBOX1					BBOX1
LAIR1					LAIR1
CNN3					CNN3
ELAVL2					ELAVL2
CDCP1					CDCP1
MCTP2					MCTP2
ONECUT2					ONECUT2
PLXNB1					PLXNB1
DZIP1					DZIP1
INTS3					INTS3
PLEKHS1					PLEKHS1
TMEM255A					TMEM255A
TOX3					TOX3
NLGN4Y					NLGN4Y
CYP39A1					CYP39A1
CHRM2					CHRM2
CFTR					CFTR
EPB42					EPB42
NRXN3					NRXN3
ALOX5AP					ALOX5AP
SEMA3D					SEMA3D
ADAM19					ADAM19
CLEC5A					CLEC5A
ANXA2P1					ANXA2P1
IL1RL2					IL1RL2
TAS2R3					TAS2R3
TFEC					TFEC
CRYBA2					CRYBA2
FAM224A					FAM224A
CCL19					CCL19
LRRC48					LRRC48
COL9A1					COL9A1
ACKR1					ACKR1
PRKCG					PRKCG
EPHA4					EPHA4
PRSS3P2					PRSS3P2
SLC6A4					SLC6A4
DKKL1					DKKL1
ZBTB16					ZBTB16
FST					FST
PDE6C					PDE6C
RNF40					RNF40
MYOM1					MYOM1
MSMB					MSMB
CRLF2					CRLF2
C16orf70					C16orf70
CGA					CGA
MAGIX					MAGIX
FLOT1					FLOT1
IL32					IL32
HMG20B					HMG20B
TNFRSF11B					TNFRSF11B
TNS4					TNS4
GHRHR					GHRHR
DYNC1I1					DYNC1I1
LAMP5					LAMP5
PDK4					PDK4
FURIN					FURIN
MED24					MED24
AMELY					AMELY
KRT1					KRT1
CD101					CD101
KIR2DL5A					KIR2DL5A
TTR					TTR
INSL4					INSL4
INSL6					INSL6
PPP1R17					PPP1R17
TMPRSS11E					TMPRSS11E
CA9					CA9
KRT6B					KRT6B
OPRM1					OPRM1
SLC22A8					SLC22A8
SERPINB3					SERPINB3
LRRTM2					LRRTM2
PLEKHA4					PLEKHA4
CLEC1B					CLEC1B
MSN					MSN
HGF					HGF
TBX6					TBX6
SLC2A4					SLC2A4
TEK					TEK
PCDHA10					PCDHA10
EPHX3					EPHX3
PCOLCE					PCOLCE
AXL					AXL
LOC102723479					LOC102723479
REN					REN
SLFN12					SLFN12
GPR157					GPR157
TF					TF
LILRP2					LILRP2
CDK5R1					CDK5R1
SYN1					SYN1
LEPREL1					LEPREL1
PAX2					PAX2
DOPEY2					DOPEY2
DPF1					DPF1
KLRG1					KLRG1
CAPN6					CAPN6
PNOC					PNOC
AQP8					AQP8
FAM149A					FAM149A
OR1D5					OR1D5
TPSG1					TPSG1
PRR16					PRR16
PNLIP					PNLIP
AQP4					AQP4
DDO					DDO
CDKN2D					CDKN2D
RP11-560G2.2					RP11-560G2.2
OR3A1					OR3A1
IGLL1					IGLL1
MARK1					MARK1
MAOB					MAOB
CCL5					CCL5
OCM2					OCM2
MX2					MX2
CD34					CD34
SH2D2A					SH2D2A
CBLC					CBLC
MOXD1					MOXD1
HLA-C					HLA-C
RP1-192P9.1					RP1-192P9.1
HAS2					HAS2
PRND					PRND
SLC2A3					SLC2A3
OR7E2P					OR7E2P
ABHD8					ABHD8
NR3C2					NR3C2
RENBP					RENBP
IGSF9B					IGSF9B
COPZ2					COPZ2
FGFBP1					FGFBP1
RARRES2					RARRES2
LRRC2					LRRC2
KCNA4					KCNA4
MMP13					MMP13
SERPINA2					SERPINA2
LILRA4					LILRA4
PLCH2					PLCH2
TMC7					TMC7
WNT16					WNT16
CRYBB2					CRYBB2
FOXRED2					FOXRED2
WFDC1					WFDC1
MLXIP					MLXIP
BMP5					BMP5
GMFG					GMFG
ABCG4					ABCG4
SLC47A1					SLC47A1
FYB					FYB
GBP1					GBP1
SEMA6C					SEMA6C
SPATA1					SPATA1
CR2					CR2
TAS2R10					TAS2R10
NPL					NPL
GPR116					GPR116
MYH2					MYH2
TREH					TREH
TRIM29					TRIM29
KCNK7					KCNK7
UGT2B28					UGT2B28
IL36A					IL36A
TNFSF18					TNFSF18
IGHV5-78					IGHV5-78
NHLH2					NHLH2
IL2RG					IL2RG
ZNF613					ZNF613
THSD7A					THSD7A
CD52					CD52
NCR1					NCR1
HLA-DPB1					HLA-DPB1
KCNJ10					KCNJ10
PCBP4					PCBP4
RP11-82L18.2					RP11-82L18.2
SLC5A1					SLC5A1
KRT6A					KRT6A
HPR					HPR
SCN1A					SCN1A
CPVL					CPVL
EMILIN1					EMILIN1
KCNG2					KCNG2
ARTN					ARTN
ACO2					ACO2
GPR37					GPR37
GTF2A1					GTF2A1
TNFRSF9					TNFRSF9
LOC202181					LOC202181
UPK1B					UPK1B
KCNH6					KCNH6
CCND2					CCND2
ZG16					ZG16
SLC22A3					SLC22A3
TIMM8A					TIMM8A
CACNA2D1					CACNA2D1
TP53TG5					TP53TG5
OR2C1					OR2C1
GPR22					GPR22
BIN2					BIN2
SLIT3					SLIT3
EDN2					EDN2
FUT3					FUT3
CA5BP1					CA5BP1
P2RY10					P2RY10
KRT20					KRT20
PARK2					PARK2
COL5A3					COL5A3
ZNF493					ZNF493
EFEMP1					EFEMP1
TXNRD2					TXNRD2
BCAT1					BCAT1
ADCK4					ADCK4
SERPINB10					SERPINB10
PKD2L2					PKD2L2
MAGI2					MAGI2
ZIC4					ZIC4
ERAP2					ERAP2
CELA3A					CELA3A
OSBPL3					OSBPL3
C3orf18					C3orf18
FBXO17					FBXO17
KCNMB2					KCNMB2
KRT2					KRT2
ASTN1					ASTN1
CERS4					CERS4
CIDEB					CIDEB
CRCT1					CRCT1
SLC43A3					SLC43A3
GABRB2					GABRB2
HR					HR
DLEU2L					DLEU2L
SCNN1D					SCNN1D
LFNG					LFNG
ELL2					ELL2
IFNA14					IFNA14
SNAI1					SNAI1
ESPN					ESPN
AC074212.6					AC074212.6
CLC					CLC
PLEC					PLEC
ART3					ART3
PSG1					PSG1
NCF1					NCF1
PELO					PELO
FOLR3					FOLR3
NPHS2					NPHS2
CHRND					CHRND
PCSK2					PCSK2
MIA					MIA
LOC100289473					LOC100289473
ALOX12P2					ALOX12P2
OGN					OGN
CTSS					CTSS
					ABO
					AMY1A
					AMY2A
					AMY2B
					AR
					BAMF_RS28815
					CYP2B6
					GCK
					GLT6D1
					GLTP
					GNPDA1
					HK1
					IFNB1
					KRTAP5-2
					KRTAP5-3
					LCTL
					LGALS2
					LGALS3
					LGALS7
					MB
					NCAN
					NUDT9
					PTGS1
					PYGL
					PYGM
					SFTPD
					SMARCA5
					TM0024
					ALDH1A2
					ALDH1B1
					B4GALT1
					CA12
					CA14
					CA1
					CDA
					GJB2
					FGF1
					FGF2
					IL2
					LGALS4
					LGALS8
					LGALS9
					SELL
					MGMT
					IGF2R
					P2RY14
					P4HB
					HRAS
					SLC28A3
					SLC29A1
					SLC5A2
					SLC5A4
					SLC5A11
					YARS1
					TOP1
					VEGFA
					CASP3
					AKT1
					IL10
					HIF1A
					XDH
					EIF4EBP1
					MICAL3
					MICAL2
					MICAL1
					CRHP
					AOX1
					TSC2
					DPYSL5
					DPYSL3
					DPYSL2
					DPYS
					NDUFS8
					CRMP1
					DPYSL4
					EIF4EBP3
					EIF4EBP2
					GNS
					RNPEP
					NPEPPS
					ENSG00000174093
					RNPEPL1
					TRHDE
					LNPEP
					ANPEP
					LTA4H
					C9orf3
					ERAP1
					ENPEP
					AQPEP
					ALDH5A1
					ENSG00000255275
					ALDH1A3
					ALDH1L1
					ALDH1A1
					ALDH4A1
					ALDH16A1
					ALDH3A2
					ALDH9A1
					ENSG00000269469
					ENSG00000257767
					IFFO2
					ALDH7A1

## Sheet: Targets of  CAD
Targets of CAD
DisGeNET	DrugBank	GeneCards	HPO	Gene	OMIM	PharmGKB		Merge
APOE	PTGS1	APOE	ABCA1	CDKN2A	PLEKHG5	JCAD		APOE
APOB	PTGS2	LDLR	ABCC6	CXCL12	PARK7	NF1		APOB
LDLR	AKR1C1	IL6	ABCG5	APOA1	KIF1B	CTD		LDLR
LPA	SLC22A6	NOS3	ABCG8	APOE	MTHFR	GAA		LPA
MTHFR	ABCB1	ACE	ACTA2	LDLR	MFN2	OED		MTHFR
PLA2G7	CYP2C9	ENPP1	APOA2	LPL	PINK1	MYMY1		PLA2G7
HNF1A	EDNRA	APOB	APOB	PCSK9	ECE1	AD5		HNF1A
TCF7L2	TP53	LMNA	APOE	LPA	RHCE	MYMY3		TCF7L2
ZC3HC1	HSPA5	ABCA1	CEP19	APOA5	YARS1	PDB4		ZC3HC1
ABCG5	RPS6KA3	TNF	ELN	APOC3	FOXD3	PDB1		ABCG5
DNAH11	NFKBIA	PKD1	EPHX2	CDKN2B	DNAJC6	PDB5		DNAH11
CX3CR1	TNFAIP6	CRP	ERCC6	CDKN2B-AS1	IL23R	PDB6		CX3CR1
ACE	CASP1	APOA1	ERCC8	ABO	TNNI3K	IBD3		ACE
MRAS	CASP3	ACTA2	ESR1	APOB	ABCA4	IBD5		MRAS
LPL	IKBKB	IL10	FBN1	ABCA1	AGL	IBD2		LPL
MMP3	CCND1	VWF	FOXE3	ALDH2	DBT	IBD4		MMP3
PON1	MYC	BMPR2	GHR	CETP	ATP1A1	IBD6		PON1
CD36	PCNA	ABCC6	KCNJ5	VEGFA	NOTCH2NLC	IBD7		CD36
IRS1	UGT1A6	FBN1	LDLR	MTHFR	ECM1	IBD9		IRS1
VKORC1	NAT2	PON1	LDLRAP1	SORT1	ZNF687	IBD8		VKORC1
CCDC92	SLC22A8	LPA	LIPC	APOA4	MUC1	RMD1		CCDC92
ESR2	CA1	MTHFR	LMNA	ADIPOQ	GBA	CELIAC2		ESR2
PLAU	CYP3A4	SLC2A10	LOX	ESR1	LMNA	PARK10		PLAU
EDN1	CACNA1C	APP	MFAP5	CYP17A1	COPA	PKD3		EDN1
MIR17HG	CYP1A1	MEF2A	MYH11	HNF1A	MPZ	KWE		MIR17HG
MMP9	CYP2B6	PKD2	MYLK	LIPC	NCF2	MYP1		MMP9
MACO1	CACNA1B	MMP3	PCSK9	PHACTR1	INAVA	PARK3		MACO1
CCL2	CACNB1	ELN	PPARG	SMARCA4	REN	CCAL1		CCL2
CCR5	CACNA2D3	PSEN1	PPP1R17	ADAMTS7	IL10	PKD1P6		CCR5
CD40LG	CYP3A5	ENG	PRKG1	F5	TLR5	PKD1P5		CD40LG
MIF	CYP2C8	F2	SERPIND1	PSRC1	PSEN2	PKD1P4		MIF
TERT	CYP2D6	IL1B	SMAD3	TCF21	ADAM17	PKD1P3		TERT
CDKN2B	SMPD1	PCSK9	SMAD4	TNF	MPV17	PKD1P2		CDKN2B
APOA5	CACNA1I	GAA	SMPD1	LIPG	ABCG8	VEGFA		APOA5
PHACTR1	HMGCR	TGFB1	TGFB2	TP53	HTRA2	APOB		PHACTR1
PCSK9	DPP4	PPARG	TGFB3	IL6	ZAP70	PRRX2		PCSK9
ABO	CYP2C19	CCL2	TGFBR1	COL4A1	HOXD10	SH2D1A		ABO
NOS3	CYP3A7	EDN1	TGFBR2	FN1	PDE11A	SLC25A16		NOS3
ANGPTL4	SLCO1A2	VEGFA	XYLT1	APOC1	BMPR2	ZMIZ1		ANGPTL4
TCF21	SLCO1B1	NOD2	XYLT2	LCAT	CTLA4	ADRA1B		TCF21
PECAM1	ABCC4	TGFBR2	ZNF687	GCKR	FARSB	GATD1		PECAM1
PLPP3	ABCC5	NPC1	DYRK1B	ZPR1	IRS1	APOE		PLPP3
JCAD	ABCC1	MIR17	MLXIPL	ACE	SP110	GBE1		JCAD
SH2B3	AHR	ALB	YY1AP1	PLPP3	GIGYF2	EDN2		SH2B3
GUCY1A1	SLCO2B1	AGTR1	MEF2A	CELSR2	ATG16L1	PRRX1		GUCY1A1
LIPA	SLCO1B3	TP53	LRP6	TGFB1	SAG	PKHD1L1		LIPA
ABCG8	UGT1A1	COL4A1		MMP9	PDCD1	PKD1P1		ABCG8
MIA3	UGT1A3	LRP6		MRAS	CAV3	HCVS		MIA3
ATP2B1	ABCC2	MMP9		FLT1	CX3CR1	EDN3		ATP2B1
LMOD1	ABCB11	MIR145		IL10	GBE1	PYGL		LMOD1
WDR12	ALB	MIR155		CRP	POGLUT1	HOXA13		WDR12
HHIPL1	HDAC2	AGT		IL1B	SEC61A1	PKD1L1		HHIPL1
PROCR	NR1I3	SMPD1		F7	RAB7A	CALCA		PROCR
ADAMTS7	NPR1	MIR126		ANGPTL3	ATP2C1	ANGPTL3		ADAMTS7
CRP	CYP2E1	SERPINE1		TLR4	DZIP1L	NAGLU		CRP
ESR1	GUCY1A2	NKX2-5		NOS3	GYG1	G6PC		ESR1
HMOX1	GSTM1	SMAD3		CNNM2	MME	SLC2A4RG		HMOX1
APOA1	XDH	LPL		HLA-C	GNB4	PKDREJ		APOA1
APOC3	ADH5	COL3A1		PPARG	EIF4G1	PKD2L2		APOC3
LTA	HCN2	ESR1		SMAD3	DNAJB11	PKD1L2		LTA
MIR146A	HCAR2	MPO		AHSG	HTT	GNS		MIR146A
PTGS2	NNMT	CX3CR1		EGFR	PROM1	ASPA		PTGS2
SORT1	nadC	INS		SLC22A3	UCHL1	F9		SORT1
CXCL12	SLC22A5	ACVRL1		LEP	PHOX2B	SLC6A19		CXCL12
TLR4	SLC16A1	CETP		LIPA	PKD2	GALC		TLR4
VEGFA	SLC5A8	TLR4		GSTM1	PPM1K	CACNA1G		VEGFA
KL	SLC16A3	APOA2		TWIST1	SNCA	PKD1L3		KL
GDF15	SERPINA7	SELP		CXCL8	ADH1C	PKD2L1		GDF15
GNB3	SLC7A11	MIR21		MLXIPL	TRIM2	EDN1		GNB3
ADTRP	ABCG2	NOTCH1		MVK	GDNF	CLASP1		ADTRP
TRIB1	SLC10A1	CXCL8		CBS	HEXB	CCDC180		TRIB1
NPPB	ITGAL	MYH11		BDNF	PDE8B	FOXC2		NPPB
EPO	P2RY12	TGFB2		ADAMTS13	APC	PEX7		EPO
APCS	SLC15A1	MMP1		FGF21	SAR1B	ABCG8		APCS
DDAH2	UGT2B7	NPPB		SERPINE1	HARS1	EDNRA		DDAH2
IRAK1	PPARA	ABCG5		PON1	SH3TC2	ENG		IRAK1
PAPPA	CYP1A2	ABCG8		CCL2	IRGM	PSAP		PAPPA
MIR146B	UGT1A9	TGFBR1		SH2B3	SQSTM1	NPC2		MIR146B
TRAF6	UGT2B4	ITGB3		NPPB	HFE	BEST1		TRAF6
PDGFD	UGT2B17	HLA-DRB1		GSTT1	DHX16	CLCN1		PDGFD
NAT2	PON3	EDNRB		IL6R	HLA-DQA1	NDP		NAT2
ANKS1A	SLC22A11	CD36		TRIB1	HLA-DQB1	PKHD1		ANKS1A
HECTD4	SLC22A7	CELA2A		COL4A2	HLA-DPB1	EPM2A		HECTD4
MRPS6	VKORC1	ICAM1		HIF1A	PKHD1	FOXC1		MRPS6
IGF1	ORM1	CYBA		HMOX1	SLC17A5	ABCA1		IGF1
KCNJ8		MAPT		GALNT2	ELOVL4	ATP7B		KCNJ8
PPP3R1		MFN2		CYP2C19	BCKDHB	PLP1		PPP3R1
CD38		IFNG		SELP	NT5E	PHYH		CD38
AGT		GATA4		MTR	SEC63	LIPA		AGT
TNF		LOC106627981		VDR	FIG4	ABCA4		TNF
IL6		ABCA4		PARK7	ENPP1	NCF1		IL6
HGF		REN		IL17A	LPA	NCF2		HGF
IL1B		MED13L		PEMT	PRKN	BCKDHB		IL1B
HMGB1		RNF213		AGT	TBP	PYGM		HMGB1
ICAM1		CTLA4		AGER	IL6	NPC1		ICAM1
ADIPOQ		GATA6		TFPI	HNRNPA2B1	BCKDHA		ADIPOQ
JAK2		LIPC		PTGS2	GARS1	HEXA		JAK2
MAPK14		SMAD4		ICAM1	SFRP4	AGL		MAPK14
CTNNB1		F5		PECAM1	PGAM2	CLCN5		CTNNB1
ADRB2		SQSTM1		ABCB1	EGFR	PKD1		ADRB2
ADRB1		PLAT		IL18	CHCHD2	PRNP		ADRB1
F3		ADIPOQ		HMGB1	NCF1	MRE11		F3
FGF2		APOC3		EDN1	HSPB1	PKD2		FGF2
IGFBP3		MIR140		NOX4	CD36	SMAD7		IGFBP3
IL1A		GLA		STAT3	ABCB4	GLRA1		IL1A
AREG		CYBB		F2	ABCB1	AR		AREG
CIRBP		SERPINC1		AR	PON1	TGFBR1		CIRBP
CRK		RYR1		NFKB1	PON2	PSEN2		CRK
ELN		SOD1		NT5C2	ARPC1B	TGFB1		ELN
EPHX2		HLA-B		TNFRSF11B	IRF5	ATM		EPHX2
FGF1		F3		SIRT1	NOS3	GYS1		FGF1
GCLC		HFE		MEF2A	PRKAG2	MIOX		GCLC
IL6ST		THBD		SPP1	GATA4	HTT		IL6ST
CXCL10		TNFRSF11B		ATM	NEFL	BAG5		CXCL10
NPPA		STAT3		HLA-DRB1	JPH1	NXF1		NPPA
POMC		JAK2		LRP6	GDAP1	DNAJB2		POMC
CCL4		VCP		F11	PMP2	HSPA1B		CCL4
SELP		PTEN		TERT	TNFRSF11B	RAG2		SELP
SOD2		NAGLU		CST3	TG	RAG1		SOD2
SPARC		PSEN2		TLR2	NDRG1	ATXN1		SPARC
SULT1A1		F7		GSTP1	ZFAT	STUB1		SULT1A1
VCAM1		F8		PTEN	SLURP1	NBN		VCAM1
CALR		JAG1		MPO	VCP	HDAC6		CALR
CDH2		SELE		IFNG	ABCA1	CDK5RAP3		CDH2
DNM1L		PSAP		FADS1	CRB2	TNNI3		DNM1L
CLEC10A		PTPN22		PROCR	LRSAM1	YRDC		CLEC10A
CEBPD		NEFL		SLC6A4	GLE1	LEPR		CEBPD
PDLIM5		CST3		CXCR4	SURF1	GRK2		PDLIM5
CTSC		TBX5		MAPK1	NOTCH1	KCNQ1		CTSC
RALBP1		MYLK		AGTR1	DHTKD1	CHRNA7		RALBP1
TMED2		PTPN11		F12	PHYH	UGT2A1		TMED2
ACOT2		TRPV4		FGFR4	RET	OBP2A		ACOT2
RLN3		LIPA		RETN	EGR2	RTP3		RLN3
MAP3K8		LDLRAP1		DCN	SLC25A16	RTP4		MAP3K8
COX5B		HMOX1		BRCA2	PSAP	TAS2R16		COX5B
CPT1B		IL18		IGF1	PLAU	SCAMP3		CPT1B
DCN		PARK7		CD274	ACTA2	UFD1		DCN
TLE5		NT5E		MIR146A	LIPA	DNAAF2		TLE5
DLAT		GUCY1A1		MMP2	PDZD7	OR1E2		DLAT
DUSP1		FIG4		VWF	CALHM1	OR3A2		DUSP1
DUSP6		NF1		BCL2	PNPLA2	TAS2R14		DUSP6
EGR2		APOA5		DOCK7	SMPD1	AGPS		EGR2
RAB12		SERPINA1		XRCC1	RERE	IDUA		RAB12
ENSA		LCAT		EDNRA	LBH	TAS1R2		ENSA
AK1		SMARCA4		HSP90B1	WDPCP	TAS1R3		AK1
EPHX1		GJA1		PRDX1	SCN5A	TAS2R43		EPHX1
F2RL1		BRAF		HMGCR	TKT	OR10J1		F2RL1
FABP5		BDNF		MIF	HEG1	SLC10A3		FABP5
ALDOA		GDNF		CYP1A1	ADRA2C	PLCB2		ALDOA
MAPRE1		NPPA		MIA3	HAND2	OR1D4		MAPRE1
CES3		TGFB3		XRCC4	HAND1	WDTC1		CES3
GATM		TNNI3		JCAD	NKX2-5	DRGX		GATM
GBP2		HLA-DQB1		LGALS3	FLT4	BAK1		GBP2
GCH1		TLR2		TNNT2	GJA1	TRPA1		GCH1
GHR		VCAM1		NR3C1	TAB2	KLF4		GHR
NPTN		MYH6		PITX2	CDK13	MAPK9		NPTN
GK		SCN5A		ITGB3	NKX2-6	RPS6KA5		GK
GNA12		IL1RN		NFE2L2	ABL1	C5AR1		GNA12
RGCC		MYH7		SMG6	MMP3	LIFR		RGCC
CXCL2		KNG1		CCR5	LRP6	ADORA2A		CXCL2
GSTA1		GP1BA		MMAB	MEF2A	IL1B		GSTA1
GSTM2		PRKG1		HFE	CCL2	MAPK8		GSTM2
GSTP1		SLC17A5		PPARGC1A	APOE	TLR7		GSTP1
GYG1		LEP		MIR21	F5	MAP1B		GYG1
HADHA		MMP2		RASD1		GRIK2		HADHA
HIF1A		MIR182		CCL5		BAX		HIF1A
HIVEP2		HBB		PLCE1		SOX2		HIVEP2
HK1		IL4		FAS		BCL10		HK1
HK2		FAS		KNG1				HK2
HMGCS2		CTNNB1		NLRP3				HMGCS2
NR4A1		NOS2		FANCA				NR4A1
HSPA1A		MIR146A		FUT2				HSPA1A
HSPA2		GDF1		IL4				HSPA2
HSPA9		OLR1		HLA-DQB1				HSPA9
APLP2		CD40LG		NAMPT				APLP2
ID1		NPC2		SIN3A				ID1
ID3		TNNT2		KIT				ID3
IFNGR1		EGFR		CD14				IFNGR1
IRF1		MIR208A		MMP1				IRF1
JUNB		CAV1		OLR1				JUNB
KDR		EDN3		PTX3				KDR
RHOC		LOX		CYP2D6				RHOC
ARNTL		AGL		RELA				ARNTL
MEOX2		SBF2		ADRB2				MEOX2
KITLG		CFTR		FOXP3				KITLG
ALDH6A1		CFH		ESR2				ALDH6A1
MSN		MAPK1		INS				MSN
MX1		PIK3CA		HBA1				MX1
NCL		SERPINA3		ALB				NCL
NEDD4		AKT1		HLA-G				NEDD4
ATP1A1		FN1		CYBA				ATP1A1
NFKBIA		TNFRSF1A		CHI3L1				NFKBIA
P4HB		HMGCR		SOD2				P4HB
PEBP1		KRAS		HDAC9				PEBP1
PDE4B		GBE1		MAPK3				PDE4B
PDHA1		TTN		TBL2				PDHA1
PDK4		COL1A1		SELE				PDK4
PFKFB3		UMOD		PARP1				PFKFB3
PFKM		MT-ND1		TNFSF10				PFKM
PGM1		PLG		TCF7L2				PGM1
PLA2G2A		KALRN		CAV1				PLA2G2A
PPAT		CDKN2A		GHRL				PPAT
FEV		LAMP2		LMNA				FEV
PPM1B		ACTA2-AS1		IL1RN				PPM1B
PPP2CA		HSPB1		IL1A				PPP2CA
PRKCE		IL17A		CFH				PRKCE
PSMB5		FGA		NOD2				PSMB5
PTPRA		GFAP		FTO				PTPRA
PYGB		NCF2		CD40LG				PYGB
RAB5A		F9		ZC3HC1				RAB5A
CCND1		LRP5		ABCG8				CCND1
ACTB		CDKN2B-AS1		MYO6				ACTB
GAS5		IL2		ANKS1A				GAS5
RPL17		CEP290		MBL2				RPL17
RTN1		ECE1		APOC4				RTN1
RXRG		MME		ABCG2				RXRG
RYR2		G6PC1		TSBP1				RYR2
CCL3		IL1A		GDF15				CCL3
CX3CL1		PON2		CYP2C9				CX3CL1
SELE		MGP		LCN2				SELE
SLC6A6		F13A1		INPP5D				SLC6A6
SLC8A1		TSC2		F3				SLC8A1
STAT5A		DNM2		KCTD10				STAT5A
TAP1		MEFV		MMP3				TAP1
ZEB1		SPP1		FGF23				ZEB1
TFRC		HP		KDR				TFRC
TLE4		P2RY12		GIP				TLE4
TMPO		IGF1		FGB				TMPO
C1QB		DYNC2H1		GRIA1				C1QB
TNNT2		LTA		APOC2				TNNT2
TXNRD1		PMS2		TNFSF11				TXNRD1
UGCG		PTGS2		BSG				UGCG
UQCRFS1		FCGR2A		CCN3				UQCRFS1
ZFP36		ITGA2B		UGT1A1				ZFP36
TUBA1A		TTR		FASLG				TUBA1A
RAB7A		GNB3		PLAUR				RAB7A
ADM2		LDLR-AS1		HGF				ADM2
CAMK2D		MIR92B		STAT1				CAMK2D
RAB1B		FLNA		ERCC1				RAB1B
CANX		PRKAG2		F8				CANX
AXIN2		FGF2		CD36				AXIN2
EIF2A		PECAM1		LEPR				EIF2A
CTTNBP2		NOTCH3		MIR155				CTTNBP2
BHLHE40		AR		RBP4				BHLHE40
SNAP23		FBLN5		MIR34A				SNAP23
CCND2		DOCK6		VCAM1				CCND2
SOCS3		HTR2A		CHRNB4				SOCS3
RSAD2		TBX4		THBS1				RSAD2
KLF4		VHL		OGG1				KLF4
EIF2AK3		TBX1		NSD1				EIF2AK3
PRDX6		KCNJ5		TNFRSF1A				PRDX6
FEZ2		YY1AP1		CD40				FEZ2
BCL2		MIR34A		CPS1				BCL2
ALDH2		TNFRSF11A		WDR12				ALDH2
AKR1B1		MIR210		TLR9				AKR1B1
TXNIP		RETN		NRG1				TXNIP
ANXA5		CASP3		IL2				ANXA5
SOD3		ADRB2		MMUT				SOD3
MB		GPT		HP				MB
FXYD1		PYGM		CNR1				FXYD1
SFRP4		CDKN2B		LTA				SFRP4
SLC9A1		FGF23		ATP2B1				SLC9A1
MFN2		PLA2G7		UBC				MFN2
		BRCA2		MSH2				PTGS1
		MARS1		H19				AKR1C1
		EPO		ITLN1				SLC22A6
		STAT1		DPP4				ABCB1
		CD40		MTAP				CYP2C9
		COL2A1		IGF2				EDNRA
		HIF1A		P2RY12				TP53
		CHDS1		CYP3A5				HSPA5
		MYBPC3		FOXO1				RPS6KA3
		CERS1		HSPB1				TNFAIP6
		POLG		IL33				CASP1
		TEK		BTNL2				CASP3
		IL23R		CX3CR1				IKBKB
		HRAS		CLU				MYC
		AGER		GNB3				PCNA
		NLRP3		PROM1				UGT1A6
		SLC37A4		HRG				SLC22A8
		BSCL2		PLA2G7				CA1
		CAT		TLR3				CYP3A4
		CD4		NPPA				CACNA1C
		CLCN5		HJV				CYP1A1
		PPARA		NQO1				CYP2B6
		ADAMTS13		C3				CACNA1B
		KDR		CUBN				CACNB1
		TIMP1		PPARA				CACNA2D3
		MT-ATP6		KCNQ1				CYP3A5
		EPHX2		PPIA				CYP2C8
		RNF213-AS1		ANGPT2				CYP2D6
		ACTC1		FOXO3				SMPD1
		MUC1		IRS1				CACNA1I
		NDP		DNMT1				HMGCR
		PIK3C2A		ERRFI1				DPP4
		DSP		ENG				CYP2C19
		CALCA		CASR				CYP3A7
		CCR5		UCP2				SLCO1A2
		ERCC6		ADM				SLCO1B1
		KCNQ1		MYL2				ABCC4
		PROM1		DBN1				ABCC5
		GHR		S100A9				ABCC1
		HTRA1		LPAL2				AHR
		MED25		CCR2				SLCO2B1
		SEC63		ADRB3				SLCO1B3
		ZFPM2		FUT1				UGT1A1
		MIR143		TGFBR2				UGT1A3
		EDNRA		CALCA				ABCC2
		ELANE		MIR145				ABCB11
		ABCB1		BMP4				ALB
		NCF1		RUNX2				HDAC2
		CXCL12		CARMAL				NR1I3
		ADM		MALAT1				NPR1
		HNF1B		MIR126				CYP2E1
		ATXN3		DICER1				GUCY1A2
		MTR		TNNI3				GSTM1
		TARDBP		ATF1				XDH
		PLAU		PLAU				ADH5
		MB		SHC1				HCN2
		GNAS		IL12A				HCAR2
		APOH		SCARB1				NNMT
		PRKCSH		IL12B				nadC
		HSPD1		GPX1				SLC22A5
		HLA-DQA1		THBD				SLC16A1
		CXCR4		FCGR2A				SLC5A8
		TERT		CYP11B2				SLC16A3
		ATP2A2		STK11				SERPINA7
		F11		MAML2				SLC7A11
		PRKAR1A		EPO				ABCG2
		F12		EZR				SLC10A1
		VDR		SERPINF1				ITGAL
		CLN3		PNPLA3				P2RY12
		PF4		F13A1				SLC15A1
		GLB1		GH1				UGT2B7
		CASR		POSTN				PPARA
		ATXN2		KL				CYP1A2
		MT-CO1		PDGFD				UGT1A9
		APC		AFF1				UGT2B4
		FGFR1		CILP2				UGT2B17
		JUP		TNFRSF1B				PON3
		SOD2		CX3CL1				SLC22A11
		MIR204		KCNE2				SLC22A7
		IRS1		B2M				ORM1
		APBB1		UIMC1				ENPP1
		SLC34A1		BTD				LMNA
		MORC2		MMP7				ABCA1
		KIT		VEGFC				PKD1
		ALMS1		NPY				ACTA2
		COMT		MYD88				IL10
		IL13		GGT1				VWF
		GP6		TMEFF2				BMPR2
		IDUA		GC				ABCC6
		NODAL		PIN1				FBN1
		HSPB8		COL11A2				SLC2A10
		LRP1		GUCY1A1				APP
		CCDC65		PGF				MEF2A
		KL		ITGA2B				PKD2
		GATA3		CAT				PSEN1
		ADAM17		SOCS1				ENG
		C9orf72		PRKAA1				F2
		CCL5		BCHE				GAA
		SMAD9		APLN				TGFB1
		MEN1		FGA				PPARG
		MTOR		AVP				NOD2
		IL12B		PPARD				TGFBR2
		CD14		XRCC3				NPC1
		CYP2C19		PLG				MIR17
		TH		ADA				AGTR1
		BGN		FABP4				COL4A1
		IGFBP7		TIMP2				LRP6
		ABL1		MMACHC				MIR145
		ADD1		LRP1				MIR155
		ZNF687		ACYP2				MIR126
		COL1A2		ADAM17				SERPINE1
		F10		ALOX5				NKX2-5
		MIR122		ADORA2A				SMAD3
		MKS1		IL21				COL3A1
		CP		HSPD1				MPO
		MT-TL1		SRR				INS
		BRCA1		NCAM1				ACVRL1
		ASPA		ADRB1				CETP
		WT1		FNDC5				APOA2
		B2M		PAPPA				MIR21
		FLT1		RARRES2				NOTCH1
		TNFSF4		SPARC				CXCL8
		MIR29B1		IL23R				MYH11
		NDE1		CACNA1C				TGFB2
		ABCA3		IL22				MMP1
		FGB		SHBG				TGFBR1
		FLT4		ANGPTL4				ITGB3
		MIF		TXN				HLA-DRB1
		MIR223		GHR				EDNRB
		GRN		PTH				CELA2A
		DNAH5		RFC4				CYBA
		HLA-A		FGG				MAPT
		DYNC2LI1		IL4R				IFNG
		CLU		MUC16				GATA4
		SMAD6		GRK6				LOC106627981
		APOA1-AS		FOS				ABCA4
		MMP12		NOS1				REN
		SLC6A4		MME				MED13L
		FOXP3		SREBF1				RNF213
		SCARB1		ADH1B				CTLA4
		RAF1		REN				GATA6
		C3		ETS1				LIPC
		CSF3		RAI1				SMAD4
		XYLT1		TGFBI				F5
		CBS		SLC34A1				SQSTM1
		HLA-DPB1		ANXA1				PLAT
		TMEM67		GPR39				MIR140
		SOS1		IL7				GLA
		COL4A4		WRN				CYBB
		MBL2		APOH				SERPINC1
		APOL1		IL1RL1				RYR1
		IL1R1		NTRK2				SOD1
		SH2B3		ANGPT1				HLA-B
		DZIP1L		CCR7				HFE
		MYH9		MTRR				THBD
		C4A		PLA2G2A				TNFRSF11B
		H2AC18		CHGA				STAT3
		PHYH		BGLAP				VCP
		TET2		CR1				PTEN
		ATM		NCL				NAGLU
		MLXIPL		ZFPM2				PSEN2
		CLCN1		SAA1				F7
		SDHB		APOM				F8
		XYLT2		PON2				JAG1
		GSTM1		MIR27A				PSAP
		DMD		ELANE				PTPN22
		MT-ND5		MMP13				NEFL
		TBX20		GATA4				CST3
		TSC1		E2F6				TBX5
		PDGFRB		TNC				MYLK
		ALOX5AP		GLP1R				PTPN11
		PYGL		BAZ1B				TRPV4
		ABCC9		MIR210				LDLRAP1
		MAP2K1		PTGS1				IL18
		CAV3		ILK				PARK7
		MT-ND2		ITGAM				NT5E
		IL2RA		CHL1				FIG4
		ITGA2		IL27				NF1
		OCRL		IGFBP1				SERPINA1
		CTSD		IL23A				LCAT
		CYP27A1		HSD11B1				SMARCA4
		ITGAM		ALOX15				GJA1
		ADRB1		FURIN				BRAF
		MTRR		HMGA1				BDNF
		PLA2G6		MTHFD1L				GDNF
		PPARGC1A		GATA2				TGFB3
		ZEB2		ADIPOR1				TNNI3
		CCN2		MIR223				HLA-DQB1
		GJA5		NR3C2				TLR2
		NFKB1		MYLIP				MYH6
		TNFSF11		LRP5				SCN5A
		GNAQ		KRT18				IL1RN
		PHKA2		NR1H3				MYH7
		EFEMP2		CPB2				KNG1
		BMP2		ESM1				GP1BA
		MMACHC		COL3A1				PRKG1
		GYS1		FETUB				SLC17A5
		FGFR2		TREM1				LEP
		IRF5		ST3GAL4				MMP2
		SFTPC		CDH4				MIR182
		PHACTR1		SERPINA12				HBB
		NPY		MIR196A2				IL4
		MMP13		MIR499A				FAS
		INSR		SOD3				NOS2
		ANO5		ACKR3				GDF1
		POMGNT1		DPEP1				OLR1
		MIR6886		TRDMT1				NPC2
		CHAT		ASIC2				EGFR
		MT-CYB		PF4				MIR208A
		COL4A2		ALOX5AP				CAV1
		FOXE3		ADD1				EDN3
		S100B		CSF1				LOX
		XDH		TEK				AGL
		TNFRSF1B		MAP1LC3A				SBF2
		NPHP3		BDKRB2				CFTR
		ABCC8		PEX2				CFH
		CD34		GCH1				MAPK1
		MTM1		GP6				PIK3CA
		CYP11B2		CD46				SERPINA3
		PGF		CD59				AKT1
		COL5A1		LOX				FN1
		NRAS		IL37				TNFRSF1A
		PPBP		SELL				KRAS
		RBP4		CYP2C8				GBE1
		PTGIS		IL16				TTN
		EGF		CDH5				COL1A1
		CCND1		AGTR2				UMOD
		ERBB2		CYP24A1				MT-ND1
		MAPK14		IL6ST				PLG
		HAND2		MIR31				KALRN
		ZIC3		TOR1A				CDKN2A
		MIR15A		GAS5				LAMP2
		MIR29A		IL32				ACTA2-AS1
		MFAP5		SIRT6				HSPB1
		KCNJ11		COL18A1				IL17A
		CDH23		CD86				FGA
		APLN		PDE4D				GFAP
		THPO		MIR206				NCF2
		PDE5A		MORF4L1				F9
		DES		MIR150				LRP5
		SDHD		PARP4				CDKN2B-AS1
		NOTCH2		FMO1				IL2
		MIR499A		TNFSF12				CEP290
		HBA1		HBEGF				ECE1
		ALPL		NCAN				MME
		SORL1		IL17F				G6PC1
		BMP6		BCAR1				PON2
		BTNL2		CTSK				MGP
		MIR106B		IL5				F13A1
		SLC19A3		VTN				TSC2
		BMP4		LAMP2				DNM2
		KCNH2		FCGR2B				MEFV
		SELL		GAS6				SPP1
		IL12A		ACTA2				HP
		OPTN		SORL1				DYNC2H1
		LGALS2		ARMS2				PMS2
		SST		TAC1				FCGR2A
		POMC		FADS2				ITGA2B
		MT-ND6		S1PR1				TTR
		AHSG		IRS2				LDLR-AS1
		DYRK1B		NCOR1				MIR92B
		PDGFB		TXNIP				FLNA
		NOS1		TNFSF13				PRKAG2
		SAA1		ACP1				NOTCH3
		NSD1		NOX1				AR
		CCL11		HSPA1B				FBLN5
		TYR		GSTA1				DOCK6
		SREBF1		GAA				HTR2A
		NAMPT		SLC2A9				TBX4
		AGTR2		NKX2-5				VHL
		ABCB4		S100A12				TBX1
		CACNA1C		FHL5				KCNJ5
		NR4A2		SLC2A4				YY1AP1
		ADA2		TLR1				MIR34A
		FOXF1		MIR93				TNFRSF11A
		BBS12		TNFRSF6B				MIR210
		MIR221		TLR8				RETN
		HNRNPA1		CYP2J2				GPT
		GHRL		ABCC6				PYGM
		FASLG		PFN1				FGF23
		RYR2		UBE2Z				BRCA2
		MMP8		KRT8				MARS1
		A2M		CXCL16				STAT1
		MIR20A		MIR181A1				CD40
		MT-CO3		LMAN2				COL2A1
		CYP7A1		MIR22				CHDS1
		HGF		CD80				MYBPC3
		MYD88		C5AR1				CERS1
		ACTA1		CXCL9				POLG
		LCN2		ADAM33				TEK
		JCAD		VASP				IL23R
		CSF2		TNFSF15				HRAS
		ADH1C		PLTP				AGER
		IFT140		NTN1				NLRP3
		NR3C1		SREBF2				SLC37A4
		SOD3		MMP12				BSCL2
		GIGYF2		CTSS				CAT
		FOS		APOA2				CD4
		GGT1		CCL11				CLCN5
		COG2		CCL17				ADAMTS13
		ACTB		SUPT3H				TIMP1
		TG		UCP1				MT-ATP6
		LOC106560211		ANGPTL8				RNF213-AS1
		MAT2A		NUCB2				ACTC1
		PEX6		SURF4				MUC1
		APOA4		UCP3				NDP
		CASP8		BNIP3				PIK3C2A
		MT-ND4		GADD45A				DSP
		ABCB11		MIR23A				CALCA
		SURF1		MACROD2				ERCC6
		GATA5		MIR20A				KCNQ1
		ADAM10		WDR35				PROM1
		PITX2		CCL18				HTRA1
		MYC		FPR2				MED25
		CHD7		MIR92A1				SEC63
		IFIH1		AP1G2				ZFPM2
		IQCB1		GREM1				MIR143
		MIR199A1		GMPR				ELANE
		MC4R		AQP5				NCF1
		RHOA		FABP3				ADM
		PLTP		RGS14				HNF1B
		G6PD		PPP1R3B				ATXN3
		PTGS1		BUD13				MTR
		ADA		CCL21				TARDBP
		FBN2		SNF8				GNAS
		IL6R		CHRDL1				APOH
		CASP1		KLF2				PRKCSH
		ENO2		MIR144				HSPD1
		HLA-C		ZFAT				HLA-DQA1
		MMP7		CYP4F2				CXCR4
		ALOX5		ADRA2B				ATP2A2
		IGF2		RRM1				F11
		MIR144		ABCG1				PRKAR1A
		PLA2G2A		MIR9-1				F12
		HNRNPUL2-BSCL2		VEGFD				VDR
		PTX3		PTGDS				CLN3
		BBS1		LGALS3BP				PF4
		RHO		UBE3B				GLB1
		SERPINF1		MFGE8				CASR
		H19		ADAMTS4				ATXN2
		LIPE		ADIPOR2				MT-CO1
		TF		MIR218-1				APC
		CYP2C9		CYP7A1				FGFR1
		EP300		TCN2				JUP
		CD8A		TRPC3				MIR204
		MT-CO2		MXD3				APBB1
		CREBBP		EPHX2				SLC34A1
		CLCN6		MIR1-1				MORC2
		ABCA7		NUMB				KIT
		MIR150		FGF19				ALMS1
		GJC2		PTGER2				COMT
		NKX2-6		DHCR7				IL13
		NR3C2		SDC4				GP6
		PRMT7		SELENOP				IDUA
		HTRA2		RNF213				NODAL
		MIR22		APLNR				HSPB8
		SCN1A		RRM2				LRP1
		VPS13C		PEPD				CCDC65
		COL7A1		MIR130A				GATA3
		NLRP1		PROZ				ADAM17
		TBK1		MIR146B				C9orf72
		MIR142		TRIB3				CCL5
		CALR		SERPINB2				SMAD9
		PON3		THBS2				MEN1
		GPX1		ECE1				MTOR
		OFD1		CCN4				IL12B
		GAPDH		GJA4				CD14
		FLNC		CYP27A1				TH
		SOST		MASP2				BGN
		CYCS		NPPC				IGFBP7
		TTN-AS1		MRTFA				ABL1
		APOC1		KCTD1				ADD1
		ALDH2		NCF2				ZNF687
		PKP2		NTS				COL1A2
		GATA1		TRPC4AP				F10
		MIR132		ACP5				MIR122
		BGLAP		GPX3				MKS1
		NAGA		MRC1				CP
		NR1H4		MIR133B				MT-TL1
		ACP5		MIR224				BRCA1
		ICOSLG		MIR152				ASPA
		GDF15		PCSK1				WT1
		LITAF		ITGAX				B2M
		COL17A1		NOS1AP				FLT1
		TRPM4		PRKCH				TNFSF4
		TAB2		DDAH1				MIR29B1
		CDK8		PSMA6				NDE1
		PLN		DAB2				ABCA3
		TPM1		MIR34B				FGB
		HCN4		AMPD1				FLT4
		FABP3		TNFSF14				MIR223
		NR2F2		TRPS1				GRN
		SMC1A		MIR24-1				DNAH5
		KCNE1		MIR106A				HLA-A
		LDB3		ST2				DYNC2LI1
		BRF1		SOAT1				CLU
		HAND1		PRKAG2				SMAD6
		TMEM43		BDKRB1				APOA1-AS
		DSG2		RNLS				MMP12
		MIR320A		KCNQ1OT1				SLC6A4
		KCNE2		INSIG2				FOXP3
		MKKS		B3GALT4				SCARB1
		CITED2		CXCL11				RAF1
		KCNJ2		BCL7B				C3
		RBM20		OCM2				CSF3
		TAFAZZIN		P2RY1				XYLT1
		PTCH1		SUGP1				CBS
		CRELD1		PPBP				HLA-DPB1
		MYL2		ADAMTS5				TMEM67
		PIGL		SESN2				SOS1
		ANK2		TTLL5				COL4A4
		VCL		CUX2				MBL2
		ACTN2		DAB2IP				APOL1
		MHRT		IGFBP4				IL1R1
		RERE		SLC5A2				DZIP1L
		EMD		ATP5MC1				MYH9
		SLC25A4		LTBP1				C4A
		TKT		LINC-ROR				H2AC18
		MYL3		MIR33A				PHYH
		ANKRD1		IL3RA				TET2
		CSRP3		CYP4A11				ATM
		SDHA		SFRP4				MLXIPL
		MEF2C		LRP8				CLCN1
		HAMP		CLSTN2				SDHB
		BBS10		CYP2R1				XYLT2
		TLL1		SLC17A3				DMD
		CASQ2		HSPA2				MT-ND5
		DTNA		MIR10A				TBX20
		CAPN3		MYH7B				TSC1
		CPT2		MIR130B				PDGFRB
		BAG3		PON3				ALOX5AP
		CORIN		PRELID1				PYGL
		MAP2K2		ACAD10				ABCC9
		TCAP		OBI1				MAP2K1
		KCND3		TNNT1				CAV3
		SHH		CTH				MT-ND2
		ISL1		MRPS6				IL2RA
		KCNQ1OT1		ALMS1				ITGA2
		NDUFS4		MIR423				OCRL
		IFT172		MIR340				CTSD
		SLC8A1		HECTD4				CYP27A1
		FKRP		CCL19				ITGAM
		EVC2		MAFB				MTRR
		FKTN		FNDC1				PLA2G6
		MT-TK		GALNT13				PPARGC1A
		LGALS3		NAA25				ZEB2
		MYOCD		TMEM163				CCN2
		GUSB		TANC1				GJA5
		SCN3B		GTPBP10				NFKB1
		MIR328		KIF6				TNFSF11
		KCNJ8		MIR181B1				GNAQ
		FXN		IL34				PHKA2
		RRM2B		MIR486-1				EFEMP2
		EYA4		EDEM2				BMP2
		DSC2		AGBL1				MMACHC
		HBA2		PSMD9				GYS1
		SLC22A5		GCLM				FGFR2
		TRDN		PIK3C2A				IRF5
		SGCD		ALKBH8				SFTPC
		PEX7		GALNT3				NPY
		SETBP1		MCTP2				MMP13
		SGSH		MYOCD				INSR
		MT-ND3		CASQ2				ANO5
		CHDS3		EBF1				POMGNT1
		CHDS2		PRDM16				MIR6886
		NIPBL		MIR9-2				CHAT
		NRG1		ARL5B				MT-CYB
		SCO2		CLIP1				COL4A2
		WFS1		MYO1H				FOXE3
		ARSB		MT-CO2				S100B
		BCS1L		MIR215				TNFRSF1B
		HADHA		ADAMTS9				NPHP3
		GYG1		C12orf43				ABCC8
		VKORC1		C1QTNF3				CD34
		KMT2A		THBS4				MTM1
		PRODH		C3AR1				CYP11B2
		PRDM16		LYVE1				PGF
		GALNS		CD93				COL5A1
		HJV		BCAP29				NRAS
		SLC2A1		SRGN				PPBP
		DYRK1A		EBI3				RBP4
		DLD		CAP1				PTGIS
		DNAH11		RAP1GAP2				EGF
		CDH2		XPO5				ERBB2
		PMM2		KALRN				HAND2
		CALM1		NPR3				ZIC3
		CACNB2		LIPH				MIR15A
		CHDS4		PARP2				MIR29A
		INVS		SH3GL2				MFAP5
		LZTR1		HOMER1				KCNJ11
		FOXC2		MIR342				CDH23
		HNRNPA2B1		C5AR2				APLN
		AMPD1		TES				THPO
		BMPR1A		STK32B				PDE5A
		RUNX1		MIR370				DES
		ERBB4		MSRA				SDHD
		HSD17B10		ASGR1				NOTCH2
		COL11A2		TOR2A				MIR499A
		GNPTAB		MIR574				HBA1
		KCNA5		AP2A2				ALPL
		IDS		CD1C				SORL1
		RPGRIP1L		LGALS2				BMP6
		SOX9		SPSB4				BTNL2
		CHDS8		ZNF385B				MIR106B
		CHDS9		TTC39B				SLC19A3
		IGFBP3		SULT2B1				BMP4
		CYP2D6		ENHO				KCNH2
		PEX12		MIR361				SELL
		CTNNA3		SCAP				IL12A
		ACE2		ZNF101				OPTN
		SMG9		PEAR1				LGALS2
		BBS2		SURF2				SST
		NHLRC1		C1QTNF5				MT-ND6
		FOXC1		ALOX15B				AHSG
		PAX2		BANCR				DYRK1B
		TLR5		RFX1				PDGFB
		HSPA4		MIR103A1				NOS1
		CRYAB		MIR9-3				SAA1
		PAH		MIR92A2				NSD1
		SELENON		C1QTNF1				CCL11
		BLK		ASZ1				TYR
		PDCD1		MIR208A				SREBF1
		KRT5		DEGS2				NAMPT
		CXCL10		ALDH1B1				AGTR2
		GCK		SOAT2				ABCB4
		UTS2		EGR3				NR4A2
		MYRF		MARCHF10				ADA2
		ARID1B		MIR32				FOXF1
		PHOX2B		PARL				BBS12
		HNF1A		RANBP3L				MIR221
		AKAP9		IFNA21				HNRNPA1
		TBX18		AGXT2				GHRL
		CACNA1S		RSPH6A				FASLG
		ABHD5		C1orf167				MMP8
		CCL3		NCF1C				A2M
		MIR423		DPEP2				MIR20A
		NOS1AP		PRR7				MT-CO3
		NEXN		ELOVL2				CYP7A1
		MYL4		HHIPL1				MYD88
		NPPC		C1QTNF9				ACTA1
		TWNK		CLEC4C				LCN2
		SYNE1		MMRN1				CSF2
		RPGR		GGT2				ADH1C
		NDUFV1		GUCY1B1				IFT140
		FOXP1		CMTM5				NR3C1
		ACHE		NRG4				GIGYF2
		CACNA1D		GFOD2				FOS
		MYPN		KLF7				GGT1
		PRL		CREG1				COG2
		BBS7		SHISA6				TG
		LRRC56		CPA3				LOC106560211
		GCG		COG6				MAT2A
		TNNT1		THSD7A				PEX6
		IGF1R		TLL1				APOA4
		SLC29A3		TP53COR1				CASP8
		CBL		ZDHHC22				MT-ND4
		TBX2		MIR584				SURF1
		PLEC		MIR502				GATA5
		TIMP2		HIF1A-AS2				ADAM10
		IKBKG		F11-AS1				PITX2
		PNPLA2		ADTRP				CHD7
		PHKG2		NEXN				IFIH1
		LRP8		PF4V1				IQCB1
		RBCK1		LSAMP				MIR199A1
		GSR		C5orf67				MC4R
		PAPPA		TARID				RHOA
		LEPR		IRF2BP2				PLTP
		GSN		GPD1L				G6PD
		AIFM1		EFCAB1				ADA
		CEP85L		TREML1				FBN2
		TNFAIP3		IFNE				IL6R
		NPC1L1		FADS3				ENO2
		KAT6B		COQ10A				HLA-C
		BCHE		CASC11				MMP7
		PEX2		MIR484				ALOX5
		CYP3A4		METRNL				IGF2
		ANXA5		PLA2G15				MIR144
		EVC		MIR208B				HNRNPUL2-BSCL2
		TMEM216		HCG27				PTX3
		CMA1		ARHGEF26				BBS1
		SCN10A		TTC32				RHO
		AVP		LOC157273				SERPINF1
		DNAI1		CLEC2B				H19
		PRF1		ERFE				LIPE
		HGSNAT		ESAM				TF
		SEMA3C		SVEP1				EP300
		WDR35		CFDP1				CD8A
		NEK8		LIPC-AS1				MT-CO2
		MIR196A2		PLEKHG7				CREBBP
		LBR		TTC41P				CLCN6
		LOC106029312		DNM1P37				ABCA7
		NEB		AP1G2-AS1				MIR150
		THBS1		C1orf167-AS1				GJC2
		SHOC2		LINC02113				NKX2-6
		LRP2		PAFAH2				NR3C2
		ARSA		LMOD1				PRMT7
		SCN9A		NADSYN1				HTRA2
		PEX1		PRORP				MIR22
		PEX5		LDB2				SCN1A
		HNF4A		UTS2B				VPS13C
		CFC1		CCDC92				COL7A1
		TMEM231		HDLC3				NLRP1
		POSTN		XKR6				TBK1
		BCL2		ESYT3				MIR142
		CD28		CPNE4				GPX1
		PPP1CB		ST6GALNAC5				OFD1
		NDUFAF6		TREML4				GAPDH
		PSMA6		AIDA				FLNC
		MIR27A		MT-TT				SOST
		NFE2L2		MIR4513				CYCS
		CDKN1C		ADIPQTL3				TTN-AS1
		NGF		C1QTNF2				APOC1
		RAI1		SOCS2-AS1				PKP2
		HBG2		MIR937				GATA1
		TNNI3K		MIR450A1				MIR132
		RIT1		MIR624				BGLAP
		IFNA1		TMEM170A				NAGA
		FMR1		C1QTNF7				NR1H4
		PTPRC		MIR499B				ACP5
		GCH1		NEWENTRY				ICOSLG
		SLC6A2		SCML4				LITAF
		FCGR2B		APOA1-AS				COL17A1
		DMPK		MIR548AQ				TRPM4
		NTRK1		LINC00841				TAB2
		CDH1		MIR3201				CDK8
		IL5		COX2				PLN
		PRKACA		COL1A1				TPM1
		NDUFS2		NOS2				HCN4
		GBA		KLK3				FABP3
		SNCA		GCG				NR2F2
		PRKN		ANG				SMC1A
		PRNP		FOLH1				KCNE1
		GDAP1		ANGPTL2				LDB3
		GJB1		TEAD4				BRF1
		PINK1		MADD				HAND1
		GARS1		TEAD3				TMEM43
		RPL36A-HNRNPH2		OPRM1				DSG2
		AARS1		CTCF				MIR320A
		HTT		CHDS3				KCNE2
		GALC		MYC				MKKS
		INF2		CHDS4				CITED2
		COL4A5		CHDS1				KCNJ2
		PRKCH		CHDS2				RBM20
		NDRG1		CHDS9				TAFAZZIN
		BCKDHB		CHDS8				PTCH1
		LOC105371049		DNM2				CRELD1
		CCR6		CTLA4				MYL2
		UCHL1		LAMC2				PIGL
		BCKDHA		BAX				ANK2
		IL10RA		CYP3A4				VCL
		PFKM		MUC1				ACTN2
		DBT		TOMM40				MHRT
		ACSL4		GLUL				RERE
		ASAH1		APC				EMD
		SMN1		E2F4				SLC25A4
		MPL		FGF2				TKT
		SAG		ABCG5				MYL3
		GJB2		HTR2A				ANKRD1
		STAT4		NAT2				CSRP3
		GRIN2B		ACE2				SDHA
		CHEK2		IGFBP3				MEF2C
		ATP7A		CXCL10				HAMP
		TPP1		SMAD4				BBS10
		PRKD1		ZFHX3				TLL1
		BEST1		MEFV				CASQ2
		EIF2AK4		CSMD1				DTNA
		TREM2		PROC				CAPN3
		LOC102723566		MMP14				CPT2
		PDE4D		TGM2				BAG3
		SCARB2		LITAF				CORIN
		GLI3		GP1BA				MAP2K2
		KARS1		IL15				TCAP
		SCN4A		PKM				KCND3
		ACAN		VKORC1				SHH
		MT-ATP8		KCNJ11				ISL1
		PLOD1		HSPA8				KCNQ1OT1
		SCN2A		GCK				NDUFS4
		HSPA8		F9				IFT172
		DCTN1		EPHX1				FKRP
		PRTN3		MIR221				EVC2
		AFG3L2		CTSB				FKTN
		PTH		IL7R				MT-TK
		CASP9		CD163				LGALS3
		CREB1		ENPP1				MYOCD
		TCF4		POMC				GUSB
		TRIM2		APOL1				SCN3B
		DNAJC6		MIR143				MIR328
		CACNA1A		GSN				FXN
		GRIN2A		HTR2C				RRM2B
		NEFH		KAT2B				EYA4
		FLNC-AS1		MIR17				DSC2
		ATP13A2		CTSL				HBA2
		HSPA1A		SELPLG				TRDN
		BACE1		HAVCR1				SGCD
		HMGB1		MMP8				PEX7
		PDGFRA		IL1R1				SETBP1
		CLCNKB		TNIK				SGSH
		SLC6A3		SLC30A1				MT-ND3
		DRD2		NPC1				CHDS3
		MBP		NOD1				CHDS2
		COX5A		FTL				NIPBL
		XIAP		FAP				NRG1
		ZMPSTE24		ADH1C				SCO2
		SERPINF2		DNAH11				WFS1
		ADORA1		EDC4				ARSB
		SIRT1		MIR125B1				BCS1L
		SPG7		TRAF3				KMT2A
		PDE11A		NUTF2				PRODH
				TNFSF4				PRDM16
				MGP				GALNS
				MIR26A1				HJV
				THRA				SLC2A1
				NPC1L1				DYRK1A
				MIR149				DLD
				DEFA1				PMM2
				PPP1R12B				CALM1
				USF1				CACNB2
				MT2A				CHDS4
				DOCK6				INVS
				UTS2				LZTR1
				CMA1				FOXC2
				IRF8				HNRNPA2B1
				SLC22A2				AMPD1
				DTNB				BMPR1A
				ADORA3				RUNX1
				MIR18A				ERBB4
				IL1R2				HSD17B10
				GDF2				COL11A2
				TFR2				GNPTAB
				AS3MT				KCNA5
				PTAFR				IDS
				F2RL3				RPGRIP1L
				CXCR6				SOX9
				PRMT8				CHDS8
				BMP1				CHDS9
				FCAR				PEX12
				MIR429				CTNNA3
				MACO1				ACE2
				TFAP2B				SMG9
				TM6SF2				BBS2
				SUMO4				NHLRC1
				BACH2				FOXC1
				RTEL1				PAX2
				DDAH2				TLR5
				IGHE				HSPA4
				MT-ND2				CRYAB
				RNF130				PAH
				MYZAP				SELENON
				TIMD4				BLK
				CPE				PDCD1
				INSIG1				KRT5
				CNDP1				GCK
				MIR381				UTS2
				PLA2G5				MYRF
				DEFA3				ARID1B
				SLC12A9				PHOX2B
				VAMP8				AKAP9
				MIR202				TBX18
				ATP5IF1				CACNA1S
				IL18BP				ABHD5
				KLHL29				MIR423
				MMP28				NOS1AP
				TNNI1				NEXN
				ATP5PF				MYL4
				GCOM1				NPPC
				MIR26A2				TWNK
				MIR367				SYNE1
				IGSF5				RPGR
				EXOC3L1				NDUFV1
				MIR323A				FOXP1
				PAFAH1B2				ACHE
				PLEKHO2				CACNA1D
				ZNF648				MYPN
				BRINP3				PRL
				SPAAR				BBS7
				LINC00333				LRRC56
				UBE2Q2P1				GCG
				LOC101929633				TNNT1
				THRIL				IGF1R
				C1QTNF9B				SLC29A3
				MIR222HG				CBL
				MIR4271				TBX2
				IFNWP5				PLEC
				RPL23AP28				TIMP2
				ATG5				IKBKG
				LUNAR1				PNPLA2
				GSK3B				PHKG2
				SCN5A				LRP8
				IDO1				RBCK1
				PRKACA				GSR
				LTF				LEPR
				CD34				GSN
				F10				AIFM1
				EDNRB				CEP85L
				STAT4				TNFAIP3
				TJP1				NPC1L1
				CCL20				KAT6B
				FGF1				BCHE
				MTTP				PEX2
				XDH				EVC
				MTHFD1				TMEM216
				FABP1				CMA1
				STX1A				SCN10A
				RAD52				AVP
				CCL22				DNAI1
				ATXN1				PRF1
				LTC4S				HGSNAT
				MCM6				SEMA3C
				NPR1				WDR35
				ZC3H12A				NEK8
				ALPI				MIR196A2
				MED23				LBR
				ZNF202				LOC106029312
				HDLCQ1				NEB
								THBS1
								SHOC2
								LRP2
								ARSA
								SCN9A
								PEX1
								PEX5
								HNF4A
								CFC1
								TMEM231
								POSTN
								CD28
								PPP1CB
								NDUFAF6
								PSMA6
								MIR27A
								NFE2L2
								CDKN1C
								NGF
								RAI1
								HBG2
								TNNI3K
								RIT1
								IFNA1
								FMR1
								PTPRC
								SLC6A2
								FCGR2B
								DMPK
								NTRK1
								CDH1
								IL5
								PRKACA
								NDUFS2
								GBA
								SNCA
								PRKN
								PRNP
								GDAP1
								GJB1
								PINK1
								GARS1
								RPL36A-HNRNPH2
								AARS1
								HTT
								GALC
								INF2
								COL4A5
								PRKCH
								NDRG1
								BCKDHB
								LOC105371049
								CCR6
								UCHL1
								BCKDHA
								IL10RA
								DBT
								ACSL4
								ASAH1
								SMN1
								MPL
								SAG
								GJB2
								STAT4
								GRIN2B
								CHEK2
								ATP7A
								TPP1
								PRKD1
								BEST1
								EIF2AK4
								TREM2
								LOC102723566
								PDE4D
								SCARB2
								GLI3
								KARS1
								SCN4A
								ACAN
								MT-ATP8
								PLOD1
								SCN2A
								HSPA8
								DCTN1
								PRTN3
								AFG3L2
								PTH
								CASP9
								CREB1
								TCF4
								TRIM2
								DNAJC6
								CACNA1A
								GRIN2A
								NEFH
								FLNC-AS1
								ATP13A2
								BACE1
								PDGFRA
								CLCNKB
								SLC6A3
								DRD2
								MBP
								COX5A
								XIAP
								ZMPSTE24
								SERPINF2
								ADORA1
								SIRT1
								SPG7
								PDE11A
								CEP19
								ERCC8
								PPP1R17
								SERPIND1
								CYP17A1
								PSRC1
								LIPG
								GCKR
								ZPR1
								CELSR2
								ANGPTL3
								CNNM2
								SLC22A3
								TWIST1
								MVK
								FGF21
								GSTT1
								GALNT2
								PEMT
								TFPI
								NOX4
								NT5C2
								FADS1
								FGFR4
								CD274
								DOCK7
								XRCC1
								HSP90B1
								PRDX1
								XRCC4
								SMG6
								MMAB
								RASD1
								PLCE1
								FANCA
								FUT2
								SIN3A
								RELA
								HLA-G
								CHI3L1
								HDAC9
								MAPK3
								TBL2
								PARP1
								TNFSF10
								FTO
								MYO6
								APOC4
								TSBP1
								INPP5D
								KCTD10
								GIP
								GRIA1
								APOC2
								BSG
								CCN3
								PLAUR
								ERCC1
								CHRNB4
								OGG1
								CPS1
								TLR9
								MMUT
								CNR1
								UBC
								MSH2
								ITLN1
								MTAP
								FOXO1
								IL33
								HRG
								TLR3
								NQO1
								CUBN
								PPIA
								ANGPT2
								FOXO3
								DNMT1
								ERRFI1
								UCP2
								DBN1
								S100A9
								LPAL2
								CCR2
								ADRB3
								FUT1
								RUNX2
								CARMAL
								MALAT1
								DICER1
								ATF1
								SHC1
								STK11
								MAML2
								EZR
								PNPLA3
								GH1
								AFF1
								CILP2
								UIMC1
								BTD
								VEGFC
								TMEFF2
								GC
								PIN1
								SOCS1
								PRKAA1
								PPARD
								XRCC3
								FABP4
								ACYP2
								ADORA2A
								IL21
								SRR
								NCAM1
								FNDC5
								RARRES2
								IL22
								SHBG
								TXN
								RFC4
								FGG
								IL4R
								MUC16
								GRK6
								ADH1B
								ETS1
								TGFBI
								ANXA1
								GPR39
								IL7
								WRN
								IL1RL1
								NTRK2
								ANGPT1
								CCR7
								CHGA
								CR1
								APOM
								E2F6
								TNC
								GLP1R
								BAZ1B
								ILK
								CHL1
								IL27
								IGFBP1
								IL23A
								HSD11B1
								ALOX15
								FURIN
								HMGA1
								MTHFD1L
								GATA2
								ADIPOR1
								MYLIP
								KRT18
								NR1H3
								CPB2
								ESM1
								FETUB
								TREM1
								ST3GAL4
								CDH4
								SERPINA12
								ACKR3
								DPEP1
								TRDMT1
								ASIC2
								CSF1
								MAP1LC3A
								BDKRB2
								CD46
								CD59
								IL37
								IL16
								CDH5
								CYP24A1
								MIR31
								TOR1A
								IL32
								SIRT6
								COL18A1
								CD86
								MIR206
								MORF4L1
								PARP4
								FMO1
								TNFSF12
								HBEGF
								NCAN
								IL17F
								BCAR1
								CTSK
								VTN
								GAS6
								ARMS2
								TAC1
								FADS2
								S1PR1
								IRS2
								NCOR1
								TNFSF13
								ACP1
								NOX1
								HSPA1B
								SLC2A9
								S100A12
								FHL5
								SLC2A4
								TLR1
								MIR93
								TNFRSF6B
								TLR8
								CYP2J2
								PFN1
								UBE2Z
								KRT8
								CXCL16
								MIR181A1
								LMAN2
								CD80
								C5AR1
								CXCL9
								ADAM33
								VASP
								TNFSF15
								NTN1
								SREBF2
								CTSS
								CCL17
								SUPT3H
								UCP1
								ANGPTL8
								NUCB2
								SURF4
								UCP3
								BNIP3
								GADD45A
								MIR23A
								MACROD2
								CCL18
								FPR2
								MIR92A1
								AP1G2
								GREM1
								GMPR
								AQP5
								RGS14
								PPP1R3B
								BUD13
								CCL21
								SNF8
								CHRDL1
								KLF2
								ZFAT
								CYP4F2
								ADRA2B
								RRM1
								ABCG1
								MIR9-1
								VEGFD
								PTGDS
								LGALS3BP
								UBE3B
								MFGE8
								ADAMTS4
								ADIPOR2
								MIR218-1
								TCN2
								TRPC3
								MXD3
								MIR1-1
								NUMB
								FGF19
								PTGER2
								DHCR7
								SDC4
								SELENOP
								APLNR
								RRM2
								PEPD
								MIR130A
								PROZ
								TRIB3
								SERPINB2
								THBS2
								CCN4
								GJA4
								MASP2
								MRTFA
								KCTD1
								NTS
								TRPC4AP
								GPX3
								MRC1
								MIR133B
								MIR224
								MIR152
								PCSK1
								ITGAX
								DDAH1
								DAB2
								MIR34B
								TNFSF14
								TRPS1
								MIR24-1
								MIR106A
								ST2
								SOAT1
								BDKRB1
								RNLS
								INSIG2
								B3GALT4
								CXCL11
								BCL7B
								OCM2
								P2RY1
								SUGP1
								ADAMTS5
								SESN2
								TTLL5
								CUX2
								DAB2IP
								IGFBP4
								SLC5A2
								ATP5MC1
								LTBP1
								LINC-ROR
								MIR33A
								IL3RA
								CYP4A11
								CLSTN2
								CYP2R1
								SLC17A3
								MIR10A
								MYH7B
								MIR130B
								PRELID1
								ACAD10
								OBI1
								CTH
								MIR340
								CCL19
								MAFB
								FNDC1
								GALNT13
								NAA25
								TMEM163
								TANC1
								GTPBP10
								KIF6
								MIR181B1
								IL34
								MIR486-1
								EDEM2
								AGBL1
								PSMD9
								GCLM
								ALKBH8
								GALNT3
								MCTP2
								EBF1
								MIR9-2
								ARL5B
								CLIP1
								MYO1H
								MIR215
								ADAMTS9
								C12orf43
								C1QTNF3
								THBS4
								C3AR1
								LYVE1
								CD93
								BCAP29
								SRGN
								EBI3
								CAP1
								RAP1GAP2
								XPO5
								NPR3
								LIPH
								PARP2
								SH3GL2
								HOMER1
								MIR342
								C5AR2
								TES
								STK32B
								MIR370
								MSRA
								ASGR1
								TOR2A
								MIR574
								AP2A2
								CD1C
								SPSB4
								ZNF385B
								TTC39B
								SULT2B1
								ENHO
								MIR361
								SCAP
								ZNF101
								PEAR1
								SURF2
								C1QTNF5
								ALOX15B
								BANCR
								RFX1
								MIR103A1
								MIR9-3
								MIR92A2
								C1QTNF1
								ASZ1
								DEGS2
								ALDH1B1
								SOAT2
								EGR3
								MARCHF10
								MIR32
								PARL
								RANBP3L
								IFNA21
								AGXT2
								RSPH6A
								C1orf167
								NCF1C
								DPEP2
								PRR7
								ELOVL2
								C1QTNF9
								CLEC4C
								MMRN1
								GGT2
								GUCY1B1
								CMTM5
								NRG4
								GFOD2
								KLF7
								CREG1
								SHISA6
								CPA3
								COG6
								THSD7A
								TP53COR1
								ZDHHC22
								MIR584
								MIR502
								HIF1A-AS2
								F11-AS1
								PF4V1
								LSAMP
								C5orf67
								TARID
								IRF2BP2
								GPD1L
								EFCAB1
								TREML1
								IFNE
								FADS3
								COQ10A
								CASC11
								MIR484
								METRNL
								PLA2G15
								MIR208B
								HCG27
								ARHGEF26
								TTC32
								LOC157273
								CLEC2B
								ERFE
								ESAM
								SVEP1
								CFDP1
								LIPC-AS1
								PLEKHG7
								TTC41P
								DNM1P37
								AP1G2-AS1
								C1orf167-AS1
								LINC02113
								PAFAH2
								NADSYN1
								PRORP
								LDB2
								UTS2B
								HDLC3
								XKR6
								ESYT3
								CPNE4
								ST6GALNAC5
								TREML4
								AIDA
								MT-TT
								MIR4513
								ADIPQTL3
								C1QTNF2
								SOCS2-AS1
								MIR937
								MIR450A1
								MIR624
								TMEM170A
								C1QTNF7
								MIR499B
								NEWENTRY
								SCML4
								MIR548AQ
								LINC00841
								MIR3201
								COX2
								KLK3
								ANG
								FOLH1
								ANGPTL2
								TEAD4
								MADD
								TEAD3
								OPRM1
								CTCF
								LAMC2
								BAX
								TOMM40
								GLUL
								E2F4
								ZFHX3
								CSMD1
								PROC
								MMP14
								TGM2
								IL15
								PKM
								CTSB
								IL7R
								CD163
								HTR2C
								KAT2B
								CTSL
								SELPLG
								HAVCR1
								TNIK
								SLC30A1
								NOD1
								FTL
								FAP
								EDC4
								MIR125B1
								TRAF3
								NUTF2
								MIR26A1
								THRA
								MIR149
								DEFA1
								PPP1R12B
								USF1
								MT2A
								IRF8
								SLC22A2
								DTNB
								ADORA3
								MIR18A
								IL1R2
								GDF2
								TFR2
								AS3MT
								PTAFR
								F2RL3
								CXCR6
								PRMT8
								BMP1
								FCAR
								MIR429
								TFAP2B
								TM6SF2
								SUMO4
								BACH2
								RTEL1
								IGHE
								RNF130
								MYZAP
								TIMD4
								CPE
								INSIG1
								CNDP1
								MIR381
								PLA2G5
								DEFA3
								SLC12A9
								VAMP8
								MIR202
								ATP5IF1
								IL18BP
								KLHL29
								MMP28
								TNNI1
								ATP5PF
								GCOM1
								MIR26A2
								MIR367
								IGSF5
								EXOC3L1
								MIR323A
								PAFAH1B2
								PLEKHO2
								ZNF648
								BRINP3
								SPAAR
								LINC00333
								UBE2Q2P1
								LOC101929633
								THRIL
								C1QTNF9B
								MIR222HG
								MIR4271
								IFNWP5
								RPL23AP28
								ATG5
								LUNAR1
								GSK3B
								IDO1
								LTF
								TJP1
								CCL20
								MTTP
								MTHFD1
								FABP1
								STX1A
								RAD52
								CCL22
								ATXN1
								LTC4S
								MCM6
								ZC3H12A
								ALPI
								MED23
								ZNF202
								HDLCQ1
								PLEKHG5
								KIF1B
								RHCE
								YARS1
								FOXD3
								NOTCH2NLC
								ECM1
								COPA
								MPZ
								INAVA
								MPV17
								ZAP70
								HOXD10
								FARSB
								SP110
								ATG16L1
								POGLUT1
								SEC61A1
								ATP2C1
								GNB4
								EIF4G1
								DNAJB11
								PPM1K
								HEXB
								PDE8B
								SAR1B
								HARS1
								SH3TC2
								IRGM
								DHX16
								PKHD1
								ELOVL4
								TBP
								PGAM2
								CHCHD2
								ARPC1B
								JPH1
								PMP2
								SLURP1
								CRB2
								LRSAM1
								GLE1
								DHTKD1
								RET
								SLC25A16
								PDZD7
								CALHM1
								LBH
								WDPCP
								HEG1
								ADRA2C
								CDK13
								CTD
								OED
								MYMY1
								AD5
								MYMY3
								PDB4
								PDB1
								PDB5
								PDB6
								IBD3
								IBD5
								IBD2
								IBD4
								IBD6
								IBD7
								IBD9
								IBD8
								RMD1
								CELIAC2
								PARK10
								PKD3
								KWE
								MYP1
								PARK3
								CCAL1
								PKD1P6
								PKD1P5
								PKD1P4
								PKD1P3
								PKD1P2
								PRRX2
								SH2D1A
								ZMIZ1
								ADRA1B
								GATD1
								EDN2
								PRRX1
								PKHD1L1
								PKD1P1
								HCVS
								HOXA13
								PKD1L1
								G6PC
								SLC2A4RG
								PKDREJ
								PKD2L2
								PKD1L2
								GNS
								SLC6A19
								CACNA1G
								PKD1L3
								PKD2L1
								CLASP1
								CCDC180
								EPM2A
								ATP7B
								PLP1
								HEXA
								MRE11
								SMAD7
								GLRA1
								MIOX
								BAG5
								NXF1
								DNAJB2
								RAG2
								RAG1
								STUB1
								NBN
								HDAC6
								CDK5RAP3
								YRDC
								GRK2
								CHRNA7
								UGT2A1
								OBP2A
								RTP3
								RTP4
								TAS2R16
								SCAMP3
								UFD1
								DNAAF2
								OR1E2
								OR3A2
								TAS2R14
								AGPS
								TAS1R2
								TAS1R3
								TAS2R43
								OR10J1
								SLC10A3
								PLCB2
								OR1D4
								WDTC1
								DRGX
								BAK1
								TRPA1
								MAPK9
								RPS6KA5
								LIFR
								MAPK8
								TLR7
								MAP1B
								GRIK2
								SOX2
								BCL10

## Sheet: salidroside treats CAD
Targets of salidroside in the treatment of CAD
GJA1
TYR
PRRX1
IRF5
CORIN
LDB2
MMP12
SLC7A11
IL18BP
KDR
CYP1A2
TGM2
CXCR6
ZAP70
NAT2
MCTP2
CFTR
ALOX5AP
CCL19
SLC6A4
IL32
TNFRSF11B
PDK4
FURIN
TTR
PPP1R17
OPRM1
SLC22A8
MSN
HGF
SLC2A4
TEK
REN
TF
PAX2
CCL5
OCM2
CD34
HLA-C
NR3C2
RARRES2
MMP13
THSD7A
HLA-DPB1
SCN1A
CCND2
SLC22A3
EDN2
PKD2L2
PLEC
NCF1
CTSS
ABO
AR
CYP2B6
GCK
HK1
LGALS2
LGALS3
MB
NCAN
PTGS1
PYGL
PYGM
ALDH1B1
CA1
GJB2
FGF1
FGF2
IL2
SELL
P4HB
HRAS
SLC5A2
YARS1
VEGFA
CASP3
AKT1
IL10
HIF1A
XDH
TSC2
GNS
