# Supplementary material for: Mechanism of salidroside against coronary artery disease by network pharmacology analysis
Source: BMC Complement Med Ther. 2023 Jun 12;23:194. doi: 10.1186/s12906-023-04027-3 (PMC10258957; doi:10.1186/s12906-023-04027-3)
Supplement: Supplementary file 2 — Additional file 2: Supplementary Table 2. Enrichment analysis of salidroside-related targets and targets for treatment of CAD. [file 12906_2023_4027_MOESM2_ESM.xlsx]

## Sheet: salidroside-related targets
Supplementary Table 2 Enrichment analysis of salidroside-related targets and targets for treatment of CAD.
BP,CC, MF, KEGG, DO, and CELLMARKER enrichment analysis of salidroside-related targets
BP									CC									MF									KEGG									DO								CELLMARKER
GroupID	Category	Term	Description	-Log(adjustP)	InTerm_InList	Genes	Symbols		GroupID	Category	Term	Description	-Log(adjustP)	InTerm_InList	Genes	Symbols		GroupID	Category	Term	Description	-Log(adjustP)	InTerm_InList	Genes	Symbols		GroupID	Category	Term	Description	-Log(adjustP)	InTerm_InList	Genes	Symbols		ID	Description	GeneRatio	BgRatio	-Log(adjustP)	geneID	Count		ID	Description	GeneRatio	BgRatio	-Log(adjustP)	geneID
1_Summary	GO Biological Processes	GO:0003013	circulatory system process	7.75429	37/611	207,290,367,781,947,1129,1907,2028,2030,2281,2697,3558,4012,5742,5919,5972,5973,6323,6515,6517,6523,6532,6581,7010,7422,9376,10242,10699,23446,26251,29953,51752,53822,64167,81033,84909,206338,4048,9520	AKT1,ANPEP,AR,CACNA2D1,CD34,CHRM2,EDN2,ENPEP,SLC29A1,FKBP1B,GJA1,IL2,LNPEP,PTGS1,RARRES2,REN,RENBP,SCN1A,SLC2A3,SLC2A4,SLC5A1,SLC6A4,SLC22A3,TEK,VEGFA,SLC22A8,KCNMB2,CORIN,SLC44A1,KCNG2,TRHDE,ERAP1,FXYD7,ERAP2,KCNH6,AOPEP,LVRN,LTA4H,NPEPPS		1_Summary	GO Cellular Components	GO:0031012	extracellular matrix	6.02246	31/566	1,2,266,1178,1297,1310,1463,1520,2202,2246,3848,3958,3960,3965,4321,4322,4856,4969,4982,5118,5919,7052,7422,8728,9510,11117,25975,50509,55214,64499,653808	A1BG,A2M,AMELY,CLC,COL9A1,COL19A1,NCAN,CTSS,EFEMP1,FGF1,KRT1,LGALS3,LGALS4,LGALS9,MMP12,MMP13,CCN3,OGN,TNFRSF11B,PCOLCE,RARRES2,TGM2,VEGFA,ADAM19,ADAMTS1,EMILIN1,EGFL6,COL5A3,P3H2,TPSB2,ZG16		1_Summary	GO Molecular Functions	GO:0070006	metalloaminopeptidase activity	11.0738	12/27	290,2028,4012,4048,6051,9520,29953,51752,57140,64167,84909,206338,54504,4321,4322,8728,9510,1396,2043,2281,2352,2587,2692,2845,2847,2861,3107,3115,3375,4988,5045,51228	ANPEP,ENPEP,LNPEP,LTA4H,RNPEP,NPEPPS,TRHDE,ERAP1,RNPEPL1,ERAP2,AOPEP,LVRN,CPVL,MMP12,MMP13,ADAM19,ADAMTS1,CRIP1,EPHA4,FKBP1B,FOLR3,GALR1,GHRHR,GPR22,MCHR1,GPR37,HLA-C,HLA-DPB1,IAPP,OPRM1,FURIN,GLTP		1_Summary	GO Cellular Components	GO:0031012	extracellular matrix	6.02246	31/566	1,2,266,1178,1297,1310,1463,1520,2202,2246,3848,3958,3960,3965,4321,4322,4856,4969,4982,5118,5919,7052,7422,8728,9510,11117,25975,50509,55214,64499,653808	A1BG,A2M,AMELY,CLC,COL9A1,COL19A1,NCAN,CTSS,EFEMP1,FGF1,KRT1,LGALS3,LGALS4,LGALS9,MMP12,MMP13,CCN3,OGN,TNFRSF11B,PCOLCE,RARRES2,TGM2,VEGFA,ADAM19,ADAMTS1,EMILIN1,EGFL6,COL5A3,P3H2,TPSB2,ZG16		DOID:16	integumentary system disease	31/253	394/8007	2.83772	GJA1/MMP12/HDC/KDR/TP63/CYP1A2/NAT2/ALOX5AP/CCL19/SLC6A4/IL32/KRT1/CCL5/CD34/NR3C2/TNFSF18/KRT6A/HR/PLEC/AR/GJB2/SELL/HRAS/SLC28A3/SLC29A1/VEGFA/CASP3/IL10/TSC2/ANPEP/ALDH1A1	31		Pancreatic islet, Normal, Acinar cell	Pancreatic islet, Normal, Acinar cell	11/270	96/11582	2.19684	9235/343/5406/5919/586/10136/279/280/3957/771/290
1_Member	GO Biological Processes	GO:0003013	circulatory system process	7.75429	37/611	207,290,367,781,947,1129,1907,2028,2030,2281,2697,3558,4012,5742,5919,5972,5973,6323,6515,6517,6523,6532,6581,7010,7422,9376,10242,10699,23446,26251,29953,51752,53822,64167,81033,84909,206338	AKT1,ANPEP,AR,CACNA2D1,CD34,CHRM2,EDN2,ENPEP,SLC29A1,FKBP1B,GJA1,IL2,LNPEP,PTGS1,RARRES2,REN,RENBP,SCN1A,SLC2A3,SLC2A4,SLC5A1,SLC6A4,SLC22A3,TEK,VEGFA,SLC22A8,KCNMB2,CORIN,SLC44A1,KCNG2,TRHDE,ERAP1,FXYD7,ERAP2,KCNH6,AOPEP,LVRN		1_Member	GO Cellular Components	GO:0031012	extracellular matrix	6.02246	31/566	1,2,266,1178,1297,1310,1463,1520,2202,2246,3848,3958,3960,3965,4321,4322,4856,4969,4982,5118,5919,7052,7422,8728,9510,11117,25975,50509,55214,64499,653808	A1BG,A2M,AMELY,CLC,COL9A1,COL19A1,NCAN,CTSS,EFEMP1,FGF1,KRT1,LGALS3,LGALS4,LGALS9,MMP12,MMP13,CCN3,OGN,TNFRSF11B,PCOLCE,RARRES2,TGM2,VEGFA,ADAM19,ADAMTS1,EMILIN1,EGFL6,COL5A3,P3H2,TPSB2,ZG16		1_Member	GO Molecular Functions	GO:0070006	metalloaminopeptidase activity	11.0738	12/27	290,2028,4012,4048,6051,9520,29953,51752,57140,64167,84909,206338	ANPEP,ENPEP,LNPEP,LTA4H,RNPEP,NPEPPS,TRHDE,ERAP1,RNPEPL1,ERAP2,AOPEP,LVRN		1_Member	GO Cellular Components	GO:0031012	extracellular matrix	6.02246	31/566	1,2,266,1178,1297,1310,1463,1520,2202,2246,3848,3958,3960,3965,4321,4322,4856,4969,4982,5118,5919,7052,7422,8728,9510,11117,25975,50509,55214,64499,653808	A1BG,A2M,AMELY,CLC,COL9A1,COL19A1,NCAN,CTSS,EFEMP1,FGF1,KRT1,LGALS3,LGALS4,LGALS9,MMP12,MMP13,CCN3,OGN,TNFRSF11B,PCOLCE,RARRES2,TGM2,VEGFA,ADAM19,ADAMTS1,EMILIN1,EGFL6,COL5A3,P3H2,TPSB2,ZG16		DOID:37	skin disease	28/253	350/8007	2.7976	GJA1/MMP12/HDC/KDR/TP63/CYP1A2/NAT2/ALOX5AP/CCL19/SLC6A4/IL32/KRT1/CCL5/TNFSF18/KRT6A/PLEC/AR/GJB2/SELL/HRAS/SLC28A3/SLC29A1/VEGFA/CASP3/IL10/TSC2/ANPEP/ALDH1A1	28		Bone marrow, Normal, Hematopoietic stem cell	Bone marrow, Normal, Hematopoietic stem cell	7/270	49/11582	1.5269	3791/64866/7704/7010/947/836/216
1_Member	GO Biological Processes	GO:0043171	peptide catabolic process	5.88346	9/31	290,2028,4012,4048,9520,29953,51752,64167,206338	ANPEP,ENPEP,LNPEP,LTA4H,NPEPPS,TRHDE,ERAP1,ERAP2,LVRN		1_Member	GO Cellular Components	GO:0030312	external encapsulating structure	6.02246	31/567	1,2,266,1178,1297,1310,1463,1520,2202,2246,3848,3958,3960,3965,4321,4322,4856,4969,4982,5118,5919,7052,7422,8728,9510,11117,25975,50509,55214,64499,653808	A1BG,A2M,AMELY,CLC,COL9A1,COL19A1,NCAN,CTSS,EFEMP1,FGF1,KRT1,LGALS3,LGALS4,LGALS9,MMP12,MMP13,CCN3,OGN,TNFRSF11B,PCOLCE,RARRES2,TGM2,VEGFA,ADAM19,ADAMTS1,EMILIN1,EGFL6,COL5A3,P3H2,TPSB2,ZG16		1_Member	GO Molecular Functions	GO:0004177	aminopeptidase activity	9.57116	12/39	290,2028,4012,4048,6051,9520,29953,51752,57140,64167,84909,206338	ANPEP,ENPEP,LNPEP,LTA4H,RNPEP,NPEPPS,TRHDE,ERAP1,RNPEPL1,ERAP2,AOPEP,LVRN		1_Member	GO Cellular Components	GO:0030312	external encapsulating structure	6.02246	31/567	1,2,266,1178,1297,1310,1463,1520,2202,2246,3848,3958,3960,3965,4321,4322,4856,4969,4982,5118,5919,7052,7422,8728,9510,11117,25975,50509,55214,64499,653808	A1BG,A2M,AMELY,CLC,COL9A1,COL19A1,NCAN,CTSS,EFEMP1,FGF1,KRT1,LGALS3,LGALS4,LGALS9,MMP12,MMP13,CCN3,OGN,TNFRSF11B,PCOLCE,RARRES2,TGM2,VEGFA,ADAM19,ADAMTS1,EMILIN1,EGFL6,COL5A3,P3H2,TPSB2,ZG16		DOID:403	mouth disease	19/253	188/8007	2.7976	MMP12/TP63/TGM2/NAT2/SLC6A4/IL32/TNFRSF11B/MSN/HGF/CCL5/MMP13/GLT6D1/SFTPD/FGF2/IL2/VEGFA/CASP3/IL10/HIF1A	19		Breast, Breast Cancer, Cancer stem cell	Breast, Breast Cancer, Cancer stem cell	5/270	25/11582	1.52339	8626/947/7422/220/216
1_Member	GO Biological Processes	GO:0008015	blood circulation	5.82786	30/528	207,290,367,781,947,1129,1907,2028,2281,2697,3558,4012,5742,5919,5972,5973,6323,6532,7010,7422,10242,10699,26251,29953,51752,53822,64167,81033,84909,206338	AKT1,ANPEP,AR,CACNA2D1,CD34,CHRM2,EDN2,ENPEP,FKBP1B,GJA1,IL2,LNPEP,PTGS1,RARRES2,REN,RENBP,SCN1A,SLC6A4,TEK,VEGFA,KCNMB2,CORIN,KCNG2,TRHDE,ERAP1,FXYD7,ERAP2,KCNH6,AOPEP,LVRN		1_Member	GO Cellular Components	GO:0062023	collagen-containing extracellular matrix	5.20506	25/424	1,2,266,1178,1297,1310,1520,2202,3848,3958,3960,3965,4856,4969,5118,5919,7052,8728,9510,11117,25975,50509,55214,64499,653808	A1BG,A2M,AMELY,CLC,COL9A1,COL19A1,CTSS,EFEMP1,KRT1,LGALS3,LGALS4,LGALS9,CCN3,OGN,PCOLCE,RARRES2,TGM2,ADAM19,ADAMTS1,EMILIN1,EGFL6,COL5A3,P3H2,TPSB2,ZG16		1_Member	GO Molecular Functions	GO:0008235	metalloexopeptidase activity	7.04854	12/65	290,2028,4012,4048,6051,9520,29953,51752,57140,64167,84909,206338	ANPEP,ENPEP,LNPEP,LTA4H,RNPEP,NPEPPS,TRHDE,ERAP1,RNPEPL1,ERAP2,AOPEP,LVRN		1_Member	GO Cellular Components	GO:0062023	collagen-containing extracellular matrix	5.20506	25/424	1,2,266,1178,1297,1310,1520,2202,3848,3958,3960,3965,4856,4969,5118,5919,7052,8728,9510,11117,25975,50509,55214,64499,653808	A1BG,A2M,AMELY,CLC,COL9A1,COL19A1,CTSS,EFEMP1,KRT1,LGALS3,LGALS4,LGALS9,CCN3,OGN,PCOLCE,RARRES2,TGM2,ADAM19,ADAMTS1,EMILIN1,EGFL6,COL5A3,P3H2,TPSB2,ZG16		DOID:50	thyroid gland disease	17/253	159/8007	2.75817	FSHR/CXCR6/CGA/TNFRSF11B/HGF/SLC2A4/TEK/CCL5/HLA-C/SLC2A3/HLA-DPB1/TNFRSF9/LGALS3/SELL/HRAS/VEGFA/IL10	17		Blood, Normal, Hematopoietic stem cell	Blood, Normal, Hematopoietic stem cell	6/270	39/11582	1.52339	3791/64866/7704/947/836/216
1_Member	GO Biological Processes	GO:0008217	regulation of blood pressure	5.46607	17/177	290,367,947,1907,2028,2697,4012,5742,5919,5972,5973,10699,29953,51752,64167,84909,206338	ANPEP,AR,CD34,EDN2,ENPEP,GJA1,LNPEP,PTGS1,RARRES2,REN,RENBP,CORIN,TRHDE,ERAP1,ERAP2,AOPEP,LVRN		2_Summary	GO Cellular Components	GO:0098793	presynapse	3.02975	23/488	2030,2043,2796,2900,3766,4600,4988,5071,5368,5582,6517,6532,6581,6853,6855,8851,9810,10211,22829,24141,55784,64780,80262,1400,1809,3091,3739,3745,4856,6323,10044	SLC29A1,EPHA4,GNRH1,GRIK4,KCNJ10,MX2,OPRM1,PRKN,PNOC,PRKCG,SLC2A4,SLC6A4,SLC22A3,SYN1,SYP,CDK5R1,RNF40,FLOT1,NLGN4Y,LAMP5,MCTP2,MICAL1,PHAF1,CRMP1,DPYSL3,HIF1A,KCNA4,KCNB1,CCN3,SCN1A,SH2D3C		1_Member	GO Molecular Functions	GO:0008238	exopeptidase activity	5.97871	13/98	290,2028,4012,4048,6051,9520,29953,51752,54504,57140,64167,84909,206338	ANPEP,ENPEP,LNPEP,LTA4H,RNPEP,NPEPPS,TRHDE,ERAP1,CPVL,RNPEPL1,ERAP2,AOPEP,LVRN		2_Summary	GO Cellular Components	GO:0098793	presynapse	3.02975	23/488	2030,2043,2796,2900,3766,4600,4988,5071,5368,5582,6517,6532,6581,6853,6855,8851,9810,10211,22829,24141,55784,64780,80262,1400,1809,3091,3739,3745,4856,6323,10044	SLC29A1,EPHA4,GNRH1,GRIK4,KCNJ10,MX2,OPRM1,PRKN,PNOC,PRKCG,SLC2A4,SLC6A4,SLC22A3,SYN1,SYP,CDK5R1,RNF40,FLOT1,NLGN4Y,LAMP5,MCTP2,MICAL1,PHAF1,CRMP1,DPYSL3,HIF1A,KCNA4,KCNB1,CCN3,SCN1A,SH2D3C		DOID:850	lung disease	34/253	499/8007	2.67664	IRF5/MMP12/KDR/TP63/CCR9/CYP1A2/FOSL2/CXCR6/NAT2/CFTR/SLC6A4/CRLF2/TNFRSF11B/TTR/SERPINB3/HGF/SLC2A4/CCL5/CD34/MMP13/NCF1/CTSS/LGALS3/PTGS1/SFTPD/FGF2/IL2/LGALS9/VEGFA/AKT1/IL10/HIF1A/XDH/TSC2	34		Kidney, Normal, Epithelial cell	Kidney, Normal, Epithelial cell	4/270	16/11582	1.42012	7010/5076/947/290
2_Summary	GO Biological Processes	GO:0050673	epithelial cell proliferation	7.17104	30/439	207,367,653,947,2246,2247,2488,2683,2697,3037,3082,3091,3265,3586,3791,3849,4321,4856,5076,5813,7010,7422,7498,8626,8854,9982,10468,51384,58189,79400,290,2028,3848,5396,9047,9510,11117,28996,51752,221395,221981,3964,836,1783,4988,5045,6352,9480,9863,53918,7052,6273,10500,154754,223117,4982,57664,5972,7704	AKT1,AR,BMP5,CD34,FGF1,FGF2,FSHB,B4GALT1,GJA1,HAS2,HGF,HIF1A,HRAS,IL10,KDR,KRT2,MMP12,CCN3,PAX2,PURA,TEK,VEGFA,XDH,TP63,ALDH1A2,FGFBP1,FST,WNT16,WFDC1,NOX5,ANPEP,ENPEP,KRT1,PRRX1,SH2D2A,ADAMTS1,EMILIN1,HIPK2,ERAP1,ADGRF5,THSD7A,LGALS8,CASP3,DYNC1LI2,OPRM1,FURIN,CCL5,ONECUT2,MAGI2,PELO,TGM2,S100A2,SEMA6C,PRSS3P2,SEMA3D,TNFRSF11B,PLEKHA4,REN,ZBTB16		2_Member	GO Cellular Components	GO:0098793	presynapse	3.02975	23/488	2030,2043,2796,2900,3766,4600,4988,5071,5368,5582,6517,6532,6581,6853,6855,8851,9810,10211,22829,24141,55784,64780,80262	SLC29A1,EPHA4,GNRH1,GRIK4,KCNJ10,MX2,OPRM1,PRKN,PNOC,PRKCG,SLC2A4,SLC6A4,SLC22A3,SYN1,SYP,CDK5R1,RNF40,FLOT1,NLGN4Y,LAMP5,MCTP2,MICAL1,PHAF1		1_Member	GO Molecular Functions	GO:0008237	metallopeptidase activity	5.03835	16/188	290,2028,4012,4048,4321,4322,6051,8728,9510,9520,29953,51752,57140,64167,84909,206338	ANPEP,ENPEP,LNPEP,LTA4H,MMP12,MMP13,RNPEP,ADAM19,ADAMTS1,NPEPPS,TRHDE,ERAP1,RNPEPL1,ERAP2,AOPEP,LVRN		2_Member	GO Cellular Components	GO:0098793	presynapse	3.02975	23/488	2030,2043,2796,2900,3766,4600,4988,5071,5368,5582,6517,6532,6581,6853,6855,8851,9810,10211,22829,24141,55784,64780,80262	SLC29A1,EPHA4,GNRH1,GRIK4,KCNJ10,MX2,OPRM1,PRKN,PNOC,PRKCG,SLC2A4,SLC6A4,SLC22A3,SYN1,SYP,CDK5R1,RNF40,FLOT1,NLGN4Y,LAMP5,MCTP2,MICAL1,PHAF1		DOID:3083	chronic obstructive pulmonary disease	20/253	220/8007	2.67664	MMP12/KDR/CYP1A2/CXCR6/NAT2/CFTR/SLC6A4/TNFRSF11B/HGF/SLC2A4/CCL5/MMP13/CTSS/SFTPD/FGF2/IL2/VEGFA/IL10/HIF1A/XDH	20		Lung, Normal, Basal cell	Lung, Normal, Basal cell	9/270	99/11582	1.42012	8626/6273/84951/3854/9982/3853/894/51228/3963
2_Member	GO Biological Processes	GO:0050673	epithelial cell proliferation	7.17104	30/439	207,367,653,947,2246,2247,2488,2683,2697,3037,3082,3091,3265,3586,3791,3849,4321,4856,5076,5813,7010,7422,7498,8626,8854,9982,10468,51384,58189,79400	AKT1,AR,BMP5,CD34,FGF1,FGF2,FSHB,B4GALT1,GJA1,HAS2,HGF,HIF1A,HRAS,IL10,KDR,KRT2,MMP12,CCN3,PAX2,PURA,TEK,VEGFA,XDH,TP63,ALDH1A2,FGFBP1,FST,WNT16,WFDC1,NOX5		2_Member	GO Cellular Components	GO:0030424	axon	1.20809	20/620	1400,1809,2043,2796,3091,3739,3745,4600,4856,4988,5368,5582,6323,6853,6855,8851,9810,10044,24141,64780	CRMP1,DPYSL3,EPHA4,GNRH1,HIF1A,KCNA4,KCNB1,MX2,CCN3,OPRM1,PNOC,PRKCG,SCN1A,SYN1,SYP,CDK5R1,RNF40,SH2D3C,LAMP5,MICAL1		1_Member	GO Molecular Functions	GO:0033218	amide binding	4.74023	23/403	290,1396,2028,2043,2281,2352,2587,2692,2845,2847,2861,3107,3115,3375,4012,4988,5045,9520,29953,51228,51752,64167,206338	ANPEP,CRIP1,ENPEP,EPHA4,FKBP1B,FOLR3,GALR1,GHRHR,GPR22,MCHR1,GPR37,HLA-C,HLA-DPB1,IAPP,LNPEP,OPRM1,FURIN,NPEPPS,TRHDE,GLTP,ERAP1,ERAP2,LVRN		2_Member	GO Cellular Components	GO:0030424	axon	1.20809	20/620	1400,1809,2043,2796,3091,3739,3745,4600,4856,4988,5368,5582,6323,6853,6855,8851,9810,10044,24141,64780	CRMP1,DPYSL3,EPHA4,GNRH1,HIF1A,KCNA4,KCNB1,MX2,CCN3,OPRM1,PNOC,PRKCG,SCN1A,SYN1,SYP,CDK5R1,RNF40,SH2D3C,LAMP5,MICAL1		DOID:10591	pre-eclampsia	23/253	278/8007	2.67664	HDC/FSHR/KDR/ICOS/NAT2/CFTR/FST/TNFRSF11B/TEK/REN/SLC22A3/ERAP2/ABO/AR/PTGS1/PYGM/SELL/SLC29A1/VEGFA/IL10/HIF1A/XDH/LNPEP	23
2_Member	GO Biological Processes	GO:0050679	positive regulation of epithelial cell proliferation	4.77924	17/203	207,367,653,2246,2247,2683,3037,3091,3265,3586,3791,4321,5076,7010,7422,8626,9982	AKT1,AR,BMP5,FGF1,FGF2,B4GALT1,HAS2,HIF1A,HRAS,IL10,KDR,MMP12,PAX2,TEK,VEGFA,TP63,FGFBP1		2_Member	GO Cellular Components	GO:0043679	axon terminus	1.14555	7/114	2043,2796,5368,5582,6855,9810,64780	EPHA4,GNRH1,PNOC,PRKCG,SYP,RNF40,MICAL1		1_Member	GO Molecular Functions	GO:0042277	peptide binding	4.42797	20/325	290,1396,2028,2043,2587,2692,2845,2847,2861,3107,3115,3375,4012,4988,5045,9520,29953,51752,64167,206338	ANPEP,CRIP1,ENPEP,EPHA4,GALR1,GHRHR,GPR22,MCHR1,GPR37,HLA-C,HLA-DPB1,IAPP,LNPEP,OPRM1,FURIN,NPEPPS,TRHDE,ERAP1,ERAP2,LVRN		2_Member	GO Cellular Components	GO:0043679	axon terminus	1.14555	7/114	2043,2796,5368,5582,6855,9810,64780	EPHA4,GNRH1,PNOC,PRKCG,SYP,RNF40,MICAL1		DOID:3388	periodontal disease	15/253	139/8007	2.58132	MMP12/NAT2/SLC6A4/TNFRSF11B/MSN/HGF/CCL5/MMP13/GLT6D1/SFTPD/FGF2/IL2/VEGFA/CASP3/IL10	15
2_Member	GO Biological Processes	GO:0050678	regulation of epithelial cell proliferation	3.81423	21/383	207,367,653,2246,2247,2683,2697,3037,3091,3265,3586,3791,4321,5076,7010,7422,7498,8626,8854,9982,58189	AKT1,AR,BMP5,FGF1,FGF2,B4GALT1,GJA1,HAS2,HIF1A,HRAS,IL10,KDR,MMP12,PAX2,TEK,VEGFA,XDH,TP63,ALDH1A2,FGFBP1,WFDC1		2_Member	GO Cellular Components	GO:0044306	neuron projection terminus	0.929247	7/130	2043,2796,5368,5582,6855,9810,64780	EPHA4,GNRH1,PNOC,PRKCG,SYP,RNF40,MICAL1		2_Summary	GO Molecular Functions	GO:0030545	receptor regulator activity	10.9798	38/538	653,1081,1907,2202,2246,2247,2259,2488,2796,3082,3375,3448,3456,3558,3586,3641,3958,4856,4969,4982,5368,6352,6363,7276,7422,8190,8995,9048,9235,9535,10068,10468,10500,11172,27120,27179,51384,223117,23624,51752,836,8565,64109	BMP5,CGA,EDN2,EFEMP1,FGF1,FGF2,FGF14,FSHB,GNRH1,HGF,IAPP,IFNA14,IFNB1,IL2,IL10,INSL4,LGALS3,CCN3,OGN,TNFRSF11B,PNOC,CCL5,CCL19,TTR,VEGFA,MIA,TNFSF18,ARTN,IL32,GMFG,IL18BP,FST,SEMA6C,INSL6,DKKL1,IL36A,WNT16,SEMA3D,CBLC,ERAP1,CASP3,YARS1,CRLF2		2_Member	GO Cellular Components	GO:0044306	neuron projection terminus	0.929247	7/130	2043,2796,5368,5582,6855,9810,64780	EPHA4,GNRH1,PNOC,PRKCG,SYP,RNF40,MICAL1		DOID:2320	obstructive lung disease	24/253	308/8007	2.53893	MMP12/KDR/CCR9/CYP1A2/CXCR6/NAT2/CFTR/SLC6A4/CRLF2/TNFRSF11B/SERPINB3/HGF/SLC2A4/CCL5/MMP13/CTSS/LGALS3/SFTPD/FGF2/IL2/VEGFA/IL10/HIF1A/XDH	24
2_Member	GO Biological Processes	GO:0048514	blood vessel morphogenesis	2.9772	27/678	207,290,947,2028,2246,2247,2683,3037,3082,3091,3586,3791,3848,4856,5396,7010,7422,7498,9047,9510,9982,11117,28996,51752,79400,221395,221981	AKT1,ANPEP,CD34,ENPEP,FGF1,FGF2,B4GALT1,HAS2,HGF,HIF1A,IL10,KDR,KRT1,CCN3,PRRX1,TEK,VEGFA,XDH,SH2D2A,ADAMTS1,FGFBP1,EMILIN1,HIPK2,ERAP1,NOX5,ADGRF5,THSD7A		2_Member	GO Cellular Components	GO:0150034	distal axon	0.8567	11/287	1400,1809,2043,2796,5368,5582,6855,8851,9810,24141,64780	CRMP1,DPYSL3,EPHA4,GNRH1,PNOC,PRKCG,SYP,CDK5R1,RNF40,LAMP5,MICAL1		2_Member	GO Molecular Functions	GO:0030545	receptor regulator activity	10.9798	38/538	653,1081,1907,2202,2246,2247,2259,2488,2796,3082,3375,3448,3456,3558,3586,3641,3958,4856,4969,4982,5368,6352,6363,7276,7422,8190,8995,9048,9235,9535,10068,10468,10500,11172,27120,27179,51384,223117	BMP5,CGA,EDN2,EFEMP1,FGF1,FGF2,FGF14,FSHB,GNRH1,HGF,IAPP,IFNA14,IFNB1,IL2,IL10,INSL4,LGALS3,CCN3,OGN,TNFRSF11B,PNOC,CCL5,CCL19,TTR,VEGFA,MIA,TNFSF18,ARTN,IL32,GMFG,IL18BP,FST,SEMA6C,INSL6,DKKL1,IL36A,WNT16,SEMA3D		2_Member	GO Cellular Components	GO:0150034	distal axon	0.8567	11/287	1400,1809,2043,2796,5368,5582,6855,8851,9810,24141,64780	CRMP1,DPYSL3,EPHA4,GNRH1,PNOC,PRKCG,SYP,CDK5R1,RNF40,LAMP5,MICAL1		DOID:161	keratosis	8/253	46/8007	2.32835	GJA1/MMP12/TP63/KRT1/KRT6A/GJB2/HRAS/VEGFA	8
2_Member	GO Biological Processes	GO:0001935	endothelial cell proliferation	2.75086	13/198	207,947,2247,2697,3091,3586,3791,7010,7422,7498,8854,9982,79400	AKT1,CD34,FGF2,GJA1,HIF1A,IL10,KDR,TEK,VEGFA,XDH,ALDH1A2,FGFBP1,NOX5		3_Summary	GO Cellular Components	GO:0101002	ficolin-1-rich granule	2.67826	13/185	1,978,1520,2207,2799,3848,3958,4048,5273,5836,6515,9535,51411,2,2352,3082,5919,6317,7018,7276,7422,653808	A1BG,CDA,CTSS,FCER1G,GNS,KRT1,LGALS3,LTA4H,SERPINB10,PYGL,SLC2A3,GMFG,BIN2,A2M,FOLR3,HGF,RARRES2,SERPINB3,TF,TTR,VEGFA,ZG16		2_Member	GO Molecular Functions	GO:0048018	receptor ligand activity	10.303	35/486	653,1081,1907,2202,2246,2247,2259,2488,2796,3082,3375,3448,3456,3558,3586,3641,3958,4856,4969,4982,5368,6352,6363,7276,7422,8190,8995,9048,9235,9535,10500,11172,27179,51384,223117	BMP5,CGA,EDN2,EFEMP1,FGF1,FGF2,FGF14,FSHB,GNRH1,HGF,IAPP,IFNA14,IFNB1,IL2,IL10,INSL4,LGALS3,CCN3,OGN,TNFRSF11B,PNOC,CCL5,CCL19,TTR,VEGFA,MIA,TNFSF18,ARTN,IL32,GMFG,SEMA6C,INSL6,IL36A,WNT16,SEMA3D		3_Summary	GO Cellular Components	GO:0101002	ficolin-1-rich granule	2.67826	13/185	1,978,1520,2207,2799,3848,3958,4048,5273,5836,6515,9535,51411,2,2352,3082,5919,6317,7018,7276,7422,653808	A1BG,CDA,CTSS,FCER1G,GNS,KRT1,LGALS3,LTA4H,SERPINB10,PYGL,SLC2A3,GMFG,BIN2,A2M,FOLR3,HGF,RARRES2,SERPINB3,TF,TTR,VEGFA,ZG16		DOID:1575	rheumatic disease	17/253	188/8007	2.32835	SIGLEC1/IRF5/MMP12/FOSL2/SERPINB3/HGF/HLA-DPB1/TNFRSF9/SFTPD/FGF2/IL2/HRAS/TOP1/VEGFA/CASP3/AKT1/IL10	17
2_Member	GO Biological Processes	GO:0001944	vasculature development	2.741	29/787	207,290,947,2028,2246,2247,2683,3037,3082,3091,3586,3791,3848,3964,4856,5396,7010,7422,7498,8854,9047,9510,9982,11117,28996,51752,79400,221395,221981	AKT1,ANPEP,CD34,ENPEP,FGF1,FGF2,B4GALT1,HAS2,HGF,HIF1A,IL10,KDR,KRT1,LGALS8,CCN3,PRRX1,TEK,VEGFA,XDH,ALDH1A2,SH2D2A,ADAMTS1,FGFBP1,EMILIN1,HIPK2,ERAP1,NOX5,ADGRF5,THSD7A		3_Member	GO Cellular Components	GO:0101002	ficolin-1-rich granule	2.67826	13/185	1,978,1520,2207,2799,3848,3958,4048,5273,5836,6515,9535,51411	A1BG,CDA,CTSS,FCER1G,GNS,KRT1,LGALS3,LTA4H,SERPINB10,PYGL,SLC2A3,GMFG,BIN2		2_Member	GO Molecular Functions	GO:0030546	signaling receptor activator activity	10.2706	35/492	653,1081,1907,2202,2246,2247,2259,2488,2796,3082,3375,3448,3456,3558,3586,3641,3958,4856,4969,4982,5368,6352,6363,7276,7422,8190,8995,9048,9235,9535,10500,11172,27179,51384,223117	BMP5,CGA,EDN2,EFEMP1,FGF1,FGF2,FGF14,FSHB,GNRH1,HGF,IAPP,IFNA14,IFNB1,IL2,IL10,INSL4,LGALS3,CCN3,OGN,TNFRSF11B,PNOC,CCL5,CCL19,TTR,VEGFA,MIA,TNFSF18,ARTN,IL32,GMFG,SEMA6C,INSL6,IL36A,WNT16,SEMA3D		3_Member	GO Cellular Components	GO:0101002	ficolin-1-rich granule	2.67826	13/185	1,978,1520,2207,2799,3848,3958,4048,5273,5836,6515,9535,51411	A1BG,CDA,CTSS,FCER1G,GNS,KRT1,LGALS3,LTA4H,SERPINB10,PYGL,SLC2A3,GMFG,BIN2		DOID:418	systemic scleroderma	17/253	188/8007	2.32835	SIGLEC1/IRF5/MMP12/FOSL2/SERPINB3/HGF/HLA-DPB1/TNFRSF9/SFTPD/FGF2/IL2/HRAS/TOP1/VEGFA/CASP3/AKT1/IL10	17
2_Member	GO Biological Processes	GO:0001568	blood vessel development	2.67537	28/755	207,290,947,2028,2246,2247,2683,3037,3082,3091,3586,3791,3848,4856,5396,7010,7422,7498,8854,9047,9510,9982,11117,28996,51752,79400,221395,221981	AKT1,ANPEP,CD34,ENPEP,FGF1,FGF2,B4GALT1,HAS2,HGF,HIF1A,IL10,KDR,KRT1,CCN3,PRRX1,TEK,VEGFA,XDH,ALDH1A2,SH2D2A,ADAMTS1,FGFBP1,EMILIN1,HIPK2,ERAP1,NOX5,ADGRF5,THSD7A		3_Member	GO Cellular Components	GO:1904813	ficolin-1-rich granule lumen	1.84771	9/124	1,978,1520,2799,3848,4048,5836,9535,51411	A1BG,CDA,CTSS,GNS,KRT1,LTA4H,PYGL,GMFG,BIN2		2_Member	GO Molecular Functions	GO:0008083	growth factor activity	4.33191	14/162	653,2202,2246,2247,2259,3082,3558,3586,4856,4969,7422,8190,9048,9535	BMP5,EFEMP1,FGF1,FGF2,FGF14,HGF,IL2,IL10,CCN3,OGN,VEGFA,MIA,ARTN,GMFG		3_Member	GO Cellular Components	GO:1904813	ficolin-1-rich granule lumen	1.84771	9/124	1,978,1520,2799,3848,4048,5836,9535,51411	A1BG,CDA,CTSS,GNS,KRT1,LTA4H,PYGL,GMFG,BIN2		DOID:419	scleroderma	17/253	188/8007	2.32835	SIGLEC1/IRF5/MMP12/FOSL2/SERPINB3/HGF/HLA-DPB1/TNFRSF9/SFTPD/FGF2/IL2/HRAS/TOP1/VEGFA/CASP3/AKT1/IL10	17
2_Member	GO Biological Processes	GO:1905330	regulation of morphogenesis of an epithelium	2.35995	7/61	367,2246,2247,2697,3082,5076,7422	AR,FGF1,FGF2,GJA1,HGF,PAX2,VEGFA		3_Member	GO Cellular Components	GO:0060205	cytoplasmic vesicle lumen	1.80822	15/326	1,2,978,2352,2799,3082,5836,5919,6317,7018,7276,7422,9535,51411,653808	A1BG,A2M,CDA,FOLR3,GNS,HGF,PYGL,RARRES2,SERPINB3,TF,TTR,VEGFA,GMFG,BIN2,ZG16		2_Member	GO Molecular Functions	GO:0005125	cytokine activity	2.70333	14/235	653,2247,3448,3456,3558,3586,4982,6352,6363,7422,8995,9235,27179,51384	BMP5,FGF2,IFNA14,IFNB1,IL2,IL10,TNFRSF11B,CCL5,CCL19,VEGFA,TNFSF18,IL32,IL36A,WNT16		3_Member	GO Cellular Components	GO:0060205	cytoplasmic vesicle lumen	1.80822	15/326	1,2,978,2352,2799,3082,5836,5919,6317,7018,7276,7422,9535,51411,653808	A1BG,A2M,CDA,FOLR3,GNS,HGF,PYGL,RARRES2,SERPINB3,TF,TTR,VEGFA,GMFG,BIN2,ZG16		DOID:3328	temporal lobe epilepsy	8/253	49/8007	2.25248	SLC6A4/OPRM1/PNOC/KCNJ10/SCN1A/GABRB2/CASP3/DPYSL2	8
2_Member	GO Biological Processes	GO:0001525	angiogenesis	2.35014	23/589	207,290,947,2028,2246,2247,2683,3082,3091,3586,3791,3848,4856,7010,7422,9047,9510,9982,11117,28996,51752,79400,221981	AKT1,ANPEP,CD34,ENPEP,FGF1,FGF2,B4GALT1,HGF,HIF1A,IL10,KDR,KRT1,CCN3,TEK,VEGFA,SH2D2A,ADAMTS1,FGFBP1,EMILIN1,HIPK2,ERAP1,NOX5,THSD7A		3_Member	GO Cellular Components	GO:0031983	vesicle lumen	1.80312	15/328	1,2,978,2352,2799,3082,5836,5919,6317,7018,7276,7422,9535,51411,653808	A1BG,A2M,CDA,FOLR3,GNS,HGF,PYGL,RARRES2,SERPINB3,TF,TTR,VEGFA,GMFG,BIN2,ZG16		2_Member	GO Molecular Functions	GO:0070851	growth factor receptor binding	2.26528	10/141	2202,2246,2247,3558,3586,7422,9048,23624,27179,51752	EFEMP1,FGF1,FGF2,IL2,IL10,VEGFA,ARTN,CBLC,IL36A,ERAP1		3_Member	GO Cellular Components	GO:0031983	vesicle lumen	1.80312	15/328	1,2,978,2352,2799,3082,5836,5919,6317,7018,7276,7422,9535,51411,653808	A1BG,A2M,CDA,FOLR3,GNS,HGF,PYGL,RARRES2,SERPINB3,TF,TTR,VEGFA,GMFG,BIN2,ZG16		DOID:28	endocrine system disease	27/253	399/8007	2.25248	GNRH1/FSHR/CXCR6/CFTR/CGA/TNFRSF11B/HGF/SLC2A4/TEK/REN/TF/CCL5/HLA-C/SLC2A3/NR3C2/HLA-DPB1/TNFRSF9/KRT20/AMY2A/AR/GCK/LGALS3/SELL/MGMT/HRAS/VEGFA/IL10	27
2_Member	GO Biological Processes	GO:0035767	endothelial cell chemotaxis	2.04594	5/32	2246,2247,3791,4856,7422	FGF1,FGF2,KDR,CCN3,VEGFA		3_Member	GO Cellular Components	GO:0034774	secretory granule lumen	1.46572	14/322	1,2,978,2352,2799,3082,5836,5919,6317,7018,7276,7422,9535,51411	A1BG,A2M,CDA,FOLR3,GNS,HGF,PYGL,RARRES2,SERPINB3,TF,TTR,VEGFA,GMFG,BIN2		2_Member	GO Molecular Functions	GO:0005126	cytokine receptor binding	1.75236	13/270	836,3448,3456,3558,3586,6352,6363,7422,8565,8995,27179,51752,64109	CASP3,IFNA14,IFNB1,IL2,IL10,CCL5,CCL19,VEGFA,YARS1,TNFSF18,IL36A,ERAP1,CRLF2		3_Member	GO Cellular Components	GO:0034774	secretory granule lumen	1.46572	14/322	1,2,978,2352,2799,3082,5836,5919,6317,7018,7276,7422,9535,51411	A1BG,A2M,CDA,FOLR3,GNS,HGF,PYGL,RARRES2,SERPINB3,TF,TTR,VEGFA,GMFG,BIN2		DOID:9352	type 2 diabetes mellitus	18/253	215/8007	2.25248	HSPB2/IRF5/IAPP/MSN/SLC2A4/CCL5/KCNJ10/PCSK2/AR/IFNB1/LGALS3/PYGL/CA1/SELL/MGMT/IGF2R/IL10/LNPEP	18
2_Member	GO Biological Processes	GO:0001936	regulation of endothelial cell proliferation	2.03488	11/183	207,2247,2697,3091,3586,3791,7010,7422,7498,8854,9982	AKT1,FGF2,GJA1,HIF1A,IL10,KDR,TEK,VEGFA,XDH,ALDH1A2,FGFBP1		4_Summary	GO Cellular Components	GO:0098552	side of membrane	2.54482	25/613	207,361,460,947,2028,2207,2352,2683,2796,3107,3115,3543,3561,3604,5034,6517,7018,7535,7827,10211,10663,10803,23627,57664,64109	AKT1,AQP4,ASTN1,CD34,ENPEP,FCER1G,FOLR3,B4GALT1,GNRH1,HLA-C,HLA-DPB1,IGLL1,IL2RG,TNFRSF9,P4HB,SLC2A4,TF,ZAP70,NPHS2,FLOT1,CXCR6,CCR9,PRND,PLEKHA4,CRLF2		3_Summary	GO Molecular Functions	GO:0004029	aldehyde dehydrogenase (NAD+) activity	9.7712	9/15	216,219,220,223,224,501,8659,8854,10840,316,7915,126133,241,1544,1555,4129,4728,5034,5742,7299,7498,8424,8528,9645,10587,26002,51302,55214,55806,57553,64780,79400,80020,653361	ALDH1A1,ALDH1B1,ALDH1A3,ALDH9A1,ALDH3A2,ALDH7A1,ALDH4A1,ALDH1A2,ALDH1L1,AOX1,ALDH5A1,ALDH16A1,ALOX5AP,CYP1A2,CYP2B6,MAOB,NDUFS8,P4HB,PTGS1,TYR,XDH,BBOX1,DDO,MICAL2,TXNRD2,MOXD1,CYP39A1,P3H2,HR,MICAL3,MICAL1,NOX5,FOXRED2,NCF1		4_Summary	GO Cellular Components	GO:0098552	side of membrane	2.54482	25/613	207,361,460,947,2028,2207,2352,2683,2796,3107,3115,3543,3561,3604,5034,6517,7018,7535,7827,10211,10663,10803,23627,57664,64109	AKT1,AQP4,ASTN1,CD34,ENPEP,FCER1G,FOLR3,B4GALT1,GNRH1,HLA-C,HLA-DPB1,IGLL1,IL2RG,TNFRSF9,P4HB,SLC2A4,TF,ZAP70,NPHS2,FLOT1,CXCR6,CCR9,PRND,PLEKHA4,CRLF2		DOID:627	severe combined immunodeficiency	8/253	50/8007	2.25248	KDR/ZAP70/SLC6A4/FST/TNFRSF11B/TEK/CD34/IL2RG	8
2_Member	GO Biological Processes	GO:1905332	positive regulation of morphogenesis of an epithelium	2.0019	5/33	367,2247,2697,5076,7422	AR,FGF2,GJA1,PAX2,VEGFA		4_Member	GO Cellular Components	GO:0098552	side of membrane	2.54482	25/613	207,361,460,947,2028,2207,2352,2683,2796,3107,3115,3543,3561,3604,5034,6517,7018,7535,7827,10211,10663,10803,23627,57664,64109	AKT1,AQP4,ASTN1,CD34,ENPEP,FCER1G,FOLR3,B4GALT1,GNRH1,HLA-C,HLA-DPB1,IGLL1,IL2RG,TNFRSF9,P4HB,SLC2A4,TF,ZAP70,NPHS2,FLOT1,CXCR6,CCR9,PRND,PLEKHA4,CRLF2		3_Member	GO Molecular Functions	GO:0004029	aldehyde dehydrogenase (NAD+) activity	9.7712	9/15	216,219,220,223,224,501,8659,8854,10840	ALDH1A1,ALDH1B1,ALDH1A3,ALDH9A1,ALDH3A2,ALDH7A1,ALDH4A1,ALDH1A2,ALDH1L1		4_Member	GO Cellular Components	GO:0098552	side of membrane	2.54482	25/613	207,361,460,947,2028,2207,2352,2683,2796,3107,3115,3543,3561,3604,5034,6517,7018,7535,7827,10211,10663,10803,23627,57664,64109	AKT1,AQP4,ASTN1,CD34,ENPEP,FCER1G,FOLR3,B4GALT1,GNRH1,HLA-C,HLA-DPB1,IGLL1,IL2RG,TNFRSF9,P4HB,SLC2A4,TF,ZAP70,NPHS2,FLOT1,CXCR6,CCR9,PRND,PLEKHA4,CRLF2		DOID:3910	lung adenocarcinoma	16/253	178/8007	2.25248	TP63/S100A2/CYP1A2/ALK/CDCP1/HGF/AXL/CCL5/LGALS3/PTGS1/MGMT/VEGFA/HIF1A/EIF4EBP1/CRMP1/EIF4EBP3	16
2_Member	GO Biological Processes	GO:0070848	response to growth factor	1.92188	25/736	207,653,836,1783,2246,2247,2488,3037,3082,3091,3586,3791,4988,5045,5076,6352,7422,7498,9480,9863,9982,10468,11117,28996,53918	AKT1,BMP5,CASP3,DYNC1LI2,FGF1,FGF2,FSHB,HAS2,HGF,HIF1A,IL10,KDR,OPRM1,FURIN,PAX2,CCL5,VEGFA,XDH,ONECUT2,MAGI2,FGFBP1,FST,EMILIN1,HIPK2,PELO		4_Member	GO Cellular Components	GO:0009897	external side of plasma membrane	1.97866	18/402	361,460,947,2028,2207,2352,2683,3543,3561,3604,5034,6517,7018,10211,10663,10803,23627,64109	AQP4,ASTN1,CD34,ENPEP,FCER1G,FOLR3,B4GALT1,IGLL1,IL2RG,TNFRSF9,P4HB,SLC2A4,TF,FLOT1,CXCR6,CCR9,PRND,CRLF2		3_Member	GO Molecular Functions	GO:0004030	aldehyde dehydrogenase [NAD(P)+] activity	9.56415	9/16	216,219,220,223,224,501,8659,8854,10840	ALDH1A1,ALDH1B1,ALDH1A3,ALDH9A1,ALDH3A2,ALDH7A1,ALDH4A1,ALDH1A2,ALDH1L1		4_Member	GO Cellular Components	GO:0009897	external side of plasma membrane	1.97866	18/402	361,460,947,2028,2207,2352,2683,3543,3561,3604,5034,6517,7018,10211,10663,10803,23627,64109	AQP4,ASTN1,CD34,ENPEP,FCER1G,FOLR3,B4GALT1,IGLL1,IL2RG,TNFRSF9,P4HB,SLC2A4,TF,FLOT1,CXCR6,CCR9,PRND,CRLF2		DOID:1542	head and neck carcinoma	19/253	235/8007	2.25248	GALR1/TP63/NAT2/FURIN/HGF/SLC2A3/SNAI1/AR/PTGS1/GJB2/MGMT/VEGFA/CASP3/AKT1/IL10/HIF1A/ANPEP/ENPEP/ALDH1A1	19
2_Member	GO Biological Processes	GO:0071363	cellular response to growth factor stimulus	1.83724	24/707	207,653,836,1783,2246,2247,2488,3037,3082,3091,3586,3791,5045,5076,6352,7422,7498,9480,9863,9982,10468,11117,28996,53918	AKT1,BMP5,CASP3,DYNC1LI2,FGF1,FGF2,FSHB,HAS2,HGF,HIF1A,IL10,KDR,FURIN,PAX2,CCL5,VEGFA,XDH,ONECUT2,MAGI2,FGFBP1,FST,EMILIN1,HIPK2,PELO		5_Summary	GO Cellular Components	GO:0098794	postsynapse	2.24939	24/604	207,1129,1144,1266,1978,1979,2030,2043,2561,2900,3739,3745,4600,4988,5582,5813,6532,6853,7249,8851,9863,22829,22997,26045,6855,10211	AKT1,CHRM2,CHRND,CNN3,EIF4EBP1,EIF4EBP2,SLC29A1,EPHA4,GABRB2,GRIK4,KCNA4,KCNB1,MX2,OPRM1,PRKCG,PURA,SLC6A4,SYN1,TSC2,CDK5R1,MAGI2,NLGN4Y,IGSF9B,LRRTM2,SYP,FLOT1		3_Member	GO Molecular Functions	GO:0016903	oxidoreductase activity, acting on the aldehyde or oxo group of donors	8.99398	12/44	216,219,220,223,224,316,501,7915,8659,8854,10840,126133	ALDH1A1,ALDH1B1,ALDH1A3,ALDH9A1,ALDH3A2,AOX1,ALDH7A1,ALDH5A1,ALDH4A1,ALDH1A2,ALDH1L1,ALDH16A1		5_Summary	GO Cellular Components	GO:0098794	postsynapse	2.24939	24/604	207,1129,1144,1266,1978,1979,2030,2043,2561,2900,3739,3745,4600,4988,5582,5813,6532,6853,7249,8851,9863,22829,22997,26045,6855,10211	AKT1,CHRM2,CHRND,CNN3,EIF4EBP1,EIF4EBP2,SLC29A1,EPHA4,GABRB2,GRIK4,KCNA4,KCNB1,MX2,OPRM1,PRKCG,PURA,SLC6A4,SYN1,TSC2,CDK5R1,MAGI2,NLGN4Y,IGSF9B,LRRTM2,SYP,FLOT1		DOID:1091	tooth disease	15/253	162/8007	2.23957	MMP12/NAT2/SLC6A4/TNFRSF11B/MSN/HGF/CCL5/MMP13/GLT6D1/SFTPD/FGF2/IL2/VEGFA/CASP3/IL10	15
2_Member	GO Biological Processes	GO:0001938	positive regulation of endothelial cell proliferation	1.81603	8/108	207,2247,3091,3586,3791,7010,7422,9982	AKT1,FGF2,HIF1A,IL10,KDR,TEK,VEGFA,FGFBP1		5_Member	GO Cellular Components	GO:0098794	postsynapse	2.24939	24/604	207,1129,1144,1266,1978,1979,2030,2043,2561,2900,3739,3745,4600,4988,5582,5813,6532,6853,7249,8851,9863,22829,22997,26045	AKT1,CHRM2,CHRND,CNN3,EIF4EBP1,EIF4EBP2,SLC29A1,EPHA4,GABRB2,GRIK4,KCNA4,KCNB1,MX2,OPRM1,PRKCG,PURA,SLC6A4,SYN1,TSC2,CDK5R1,MAGI2,NLGN4Y,IGSF9B,LRRTM2		3_Member	GO Molecular Functions	GO:0016620	oxidoreductase activity, acting on the aldehyde or oxo group of donors, NAD or NADP as acceptor	8.75253	11/36	216,219,220,223,224,501,7915,8659,8854,10840,126133	ALDH1A1,ALDH1B1,ALDH1A3,ALDH9A1,ALDH3A2,ALDH7A1,ALDH5A1,ALDH4A1,ALDH1A2,ALDH1L1,ALDH16A1		5_Member	GO Cellular Components	GO:0098794	postsynapse	2.24939	24/604	207,1129,1144,1266,1978,1979,2030,2043,2561,2900,3739,3745,4600,4988,5582,5813,6532,6853,7249,8851,9863,22829,22997,26045	AKT1,CHRM2,CHRND,CNN3,EIF4EBP1,EIF4EBP2,SLC29A1,EPHA4,GABRB2,GRIK4,KCNA4,KCNB1,MX2,OPRM1,PRKCG,PURA,SLC6A4,SYN1,TSC2,CDK5R1,MAGI2,NLGN4Y,IGSF9B,LRRTM2		DOID:0050338	primary bacterial infectious disease	19/253	238/8007	2.23957	ICOS/ZAP70/NAT2/FLOT1/IL32/TNFRSF11B/TF/CCL5/MMP13/NCR1/HLA-DPB1/IFNB1/PTGS1/SFTPD/IL2/SELL/VEGFA/IL10/LTA4H	19
2_Member	GO Biological Processes	GO:0061138	morphogenesis of a branching epithelium	1.70884	10/173	367,2246,2247,3082,3586,3791,5076,7052,7422,8626	AR,FGF1,FGF2,HGF,IL10,KDR,PAX2,TGM2,VEGFA,TP63		5_Member	GO Cellular Components	GO:0045211	postsynaptic membrane	1.35844	12/265	1129,1144,2043,2561,2900,3745,4600,4988,6532,22829,22997,26045	CHRM2,CHRND,EPHA4,GABRB2,GRIK4,KCNB1,MX2,OPRM1,SLC6A4,NLGN4Y,IGSF9B,LRRTM2		3_Member	GO Molecular Functions	GO:0016491	oxidoreductase activity	5.2076	34/756	216,219,220,223,224,241,316,501,1544,1555,4129,4728,5034,5742,7299,7498,7915,8424,8528,8659,8854,9645,10587,10840,26002,51302,55214,55806,57553,64780,79400,80020,126133,653361	ALDH1A1,ALDH1B1,ALDH1A3,ALDH9A1,ALDH3A2,ALOX5AP,AOX1,ALDH7A1,CYP1A2,CYP2B6,MAOB,NDUFS8,P4HB,PTGS1,TYR,XDH,ALDH5A1,BBOX1,DDO,ALDH4A1,ALDH1A2,MICAL2,TXNRD2,ALDH1L1,MOXD1,CYP39A1,P3H2,HR,MICAL3,MICAL1,NOX5,FOXRED2,ALDH16A1,NCF1		5_Member	GO Cellular Components	GO:0045211	postsynaptic membrane	1.35844	12/265	1129,1144,2043,2561,2900,3745,4600,4988,6532,22829,22997,26045	CHRM2,CHRND,EPHA4,GABRB2,GRIK4,KCNB1,MX2,OPRM1,SLC6A4,NLGN4Y,IGSF9B,LRRTM2		DOID:11934	head and neck cancer	19/253	239/8007	2.23957	GALR1/TP63/NAT2/FURIN/HGF/SLC2A3/SNAI1/AR/PTGS1/GJB2/MGMT/VEGFA/CASP3/AKT1/IL10/HIF1A/ANPEP/ENPEP/ALDH1A1	19
2_Member	GO Biological Processes	GO:0045766	positive regulation of angiogenesis	1.68856	10/175	947,2246,2247,3082,3091,3586,3791,7010,7422,28996	CD34,FGF1,FGF2,HGF,HIF1A,IL10,KDR,TEK,VEGFA,HIPK2		5_Member	GO Cellular Components	GO:0099055	integral component of postsynaptic membrane	1.35743	7/100	1144,2043,2561,2900,4988,6532,26045	CHRND,EPHA4,GABRB2,GRIK4,OPRM1,SLC6A4,LRRTM2		3_Member	GO Molecular Functions	GO:0043878	glyceraldehyde-3-phosphate dehydrogenase (NAD+) (non-phosphorylating) activity	3.84248	4/6	219,223,224,501	ALDH1B1,ALDH9A1,ALDH3A2,ALDH7A1		5_Member	GO Cellular Components	GO:0099055	integral component of postsynaptic membrane	1.35743	7/100	1144,2043,2561,2900,4988,6532,26045	CHRND,EPHA4,GABRB2,GRIK4,OPRM1,SLC6A4,LRRTM2		DOID:854	collagen disease	17/253	201/8007	2.23957	SIGLEC1/IRF5/MMP12/FOSL2/SERPINB3/HGF/HLA-DPB1/TNFRSF9/SFTPD/FGF2/IL2/HRAS/TOP1/VEGFA/CASP3/AKT1/IL10	17
2_Member	GO Biological Processes	GO:1904018	positive regulation of vasculature development	1.68856	10/175	947,2246,2247,3082,3091,3586,3791,7010,7422,28996	CD34,FGF1,FGF2,HGF,HIF1A,IL10,KDR,TEK,VEGFA,HIPK2		5_Member	GO Cellular Components	GO:0098936	intrinsic component of postsynaptic membrane	1.26226	7/105	1144,2043,2561,2900,4988,6532,26045	CHRND,EPHA4,GABRB2,GRIK4,OPRM1,SLC6A4,LRRTM2		4_Summary	GO Molecular Functions	GO:0030246	carbohydrate binding	8.75253	24/267	947,1178,1463,2645,3098,3482,3558,3848,3957,3958,3960,3964,3965,5836,6402,6441,6515,6614,10219,23601,50489,51266,55214,653808	CD34,CLC,NCAN,GCK,HK1,IGF2R,IL2,KRT1,LGALS2,LGALS3,LGALS4,LGALS8,LGALS9,PYGL,SELL,SFTPD,SLC2A3,SIGLEC1,KLRG1,CLEC5A,CD207,CLEC1B,P3H2,ZG16		5_Member	GO Cellular Components	GO:0098936	intrinsic component of postsynaptic membrane	1.26226	7/105	1144,2043,2561,2900,4988,6532,26045	CHRND,EPHA4,GABRB2,GRIK4,OPRM1,SLC6A4,LRRTM2		DOID:628	combined T cell and B cell immunodeficiency	8/253	52/8007	2.23957	KDR/ZAP70/SLC6A4/FST/TNFRSF11B/TEK/CD34/IL2RG	8
2_Member	GO Biological Processes	GO:2001026	regulation of endothelial cell chemotaxis	1.64761	4/24	2246,2247,3791,7422	FGF1,FGF2,KDR,VEGFA		5_Member	GO Cellular Components	GO:0097060	synaptic membrane	1.1716	14/368	1129,1144,2043,2561,2900,3745,4600,4988,5582,6532,6855,22829,22997,26045	CHRM2,CHRND,EPHA4,GABRB2,GRIK4,KCNB1,MX2,OPRM1,PRKCG,SLC6A4,SYP,NLGN4Y,IGSF9B,LRRTM2		4_Member	GO Molecular Functions	GO:0030246	carbohydrate binding	8.75253	24/267	947,1178,1463,2645,3098,3482,3558,3848,3957,3958,3960,3964,3965,5836,6402,6441,6515,6614,10219,23601,50489,51266,55214,653808	CD34,CLC,NCAN,GCK,HK1,IGF2R,IL2,KRT1,LGALS2,LGALS3,LGALS4,LGALS8,LGALS9,PYGL,SELL,SFTPD,SLC2A3,SIGLEC1,KLRG1,CLEC5A,CD207,CLEC1B,P3H2,ZG16		5_Member	GO Cellular Components	GO:0097060	synaptic membrane	1.1716	14/368	1129,1144,2043,2561,2900,3745,4600,4988,5582,6532,6855,22829,22997,26045	CHRM2,CHRND,EPHA4,GABRB2,GRIK4,KCNB1,MX2,OPRM1,PRKCG,SLC6A4,SYP,NLGN4Y,IGSF9B,LRRTM2		DOID:3908	non-small cell lung carcinoma	28/253	431/8007	2.23957	GJA1/ADAMTS1/KDR/TP63/S100A2/CYP1A2/ALK/CDCP1/ACKR1/HGF/AXL/CCL5/ARTN/EFEMP1/LGALS3/PTGS1/CDA/IL2/MGMT/HRAS/SLC29A1/VEGFA/AKT1/HIF1A/EIF4EBP1/CRMP1/EIF4EBP3/ANPEP	28
2_Member	GO Biological Processes	GO:0001763	morphogenesis of a branching structure	1.55966	10/186	367,2246,2247,3082,3586,3791,5076,7052,7422,8626	AR,FGF1,FGF2,HGF,IL10,KDR,PAX2,TGM2,VEGFA,TP63		5_Member	GO Cellular Components	GO:0099572	postsynaptic specialization	1.13799	13/333	1144,1266,2043,2561,4600,5582,6853,7249,8851,9863,22829,22997,26045	CHRND,CNN3,EPHA4,GABRB2,MX2,PRKCG,SYN1,TSC2,CDK5R1,MAGI2,NLGN4Y,IGSF9B,LRRTM2		4_Member	GO Molecular Functions	GO:0048029	monosaccharide binding	2.96614	8/67	2645,3098,3482,3965,5836,6515,50489,55214	GCK,HK1,IGF2R,LGALS9,PYGL,SLC2A3,CD207,P3H2		5_Member	GO Cellular Components	GO:0099572	postsynaptic specialization	1.13799	13/333	1144,1266,2043,2561,4600,5582,6853,7249,8851,9863,22829,22997,26045	CHRND,CNN3,EPHA4,GABRB2,MX2,PRKCG,SYN1,TSC2,CDK5R1,MAGI2,NLGN4Y,IGSF9B,LRRTM2		DOID:633	myositis	10/253	81/8007	2.23957	TGM2/CCL19/SLC6A4/OPRM1/HGF/MAOB/NR3C2/IFNB1/VEGFA/IL10	10
2_Member	GO Biological Processes	GO:1903672	positive regulation of sprouting angiogenesis	1.46058	4/28	2246,2247,3586,7422	FGF1,FGF2,IL10,VEGFA		5_Member	GO Cellular Components	GO:0098982	GABA-ergic synapse	1.01738	5/64	2561,10211,22829,22997,26045	GABRB2,FLOT1,NLGN4Y,IGSF9B,LRRTM2		4_Member	GO Molecular Functions	GO:0005536	glucose binding	2.87568	4/10	2645,3098,5836,6515	GCK,HK1,PYGL,SLC2A3		5_Member	GO Cellular Components	GO:0098982	GABA-ergic synapse	1.01738	5/64	2561,10211,22829,22997,26045	GABRB2,FLOT1,NLGN4Y,IGSF9B,LRRTM2		DOID:326	ischemia	17/253	204/8007	2.21313	FKBP1B/KDR/IL32/TNFRSF11B/HGF/AXL/TF/PNOC/CD34/SLC5A1/FGF1/SELL/VEGFA/CASP3/IL10/HIF1A/XDH	17
2_Member	GO Biological Processes	GO:0010595	positive regulation of endothelial cell migration	1.39999	8/133	207,2246,2247,3091,3791,7010,7422,9982	AKT1,FGF1,FGF2,HIF1A,KDR,TEK,VEGFA,FGFBP1		5_Member	GO Cellular Components	GO:0099699	integral component of synaptic membrane	0.958587	7/128	1144,2043,2561,2900,4988,6532,26045	CHRND,EPHA4,GABRB2,GRIK4,OPRM1,SLC6A4,LRRTM2		5_Summary	GO Molecular Functions	GO:0004157	dihydropyrimidinase activity	8.29906	6/6	1400,1807,1808,1809,10570,56896,9398,4988,978	CRMP1,DPYS,DPYSL2,DPYSL3,DPYSL4,DPYSL5,CD101,OPRM1,CDA		5_Member	GO Cellular Components	GO:0099699	integral component of synaptic membrane	0.958587	7/128	1144,2043,2561,2900,4988,6532,26045	CHRND,EPHA4,GABRB2,GRIK4,OPRM1,SLC6A4,LRRTM2		DOID:104	bacterial infectious disease	20/253	271/8007	2.06274	CXCR6/ICOS/ZAP70/NAT2/FLOT1/IL32/TNFRSF11B/TF/CCL5/MMP13/NCR1/HLA-DPB1/IFNB1/PTGS1/SFTPD/IL2/SELL/VEGFA/IL10/LTA4H	20
2_Member	GO Biological Processes	GO:0043536	positive regulation of blood vessel endothelial cell migration	1.38331	6/76	207,2247,3091,3791,7422,9982	AKT1,FGF2,HIF1A,KDR,VEGFA,FGFBP1		5_Member	GO Cellular Components	GO:0099240	intrinsic component of synaptic membrane	0.781852	7/140	1144,2043,2561,2900,4988,6532,26045	CHRND,EPHA4,GABRB2,GRIK4,OPRM1,SLC6A4,LRRTM2		5_Member	GO Molecular Functions	GO:0004157	dihydropyrimidinase activity	8.29906	6/6	1400,1807,1808,1809,10570,56896	CRMP1,DPYS,DPYSL2,DPYSL3,DPYSL4,DPYSL5		5_Member	GO Cellular Components	GO:0099240	intrinsic component of synaptic membrane	0.781852	7/140	1144,2043,2561,2900,4988,6532,26045	CHRND,EPHA4,GABRB2,GRIK4,OPRM1,SLC6A4,LRRTM2		DOID:612	primary immunodeficiency disease	16/253	196/8007	1.96147	KDR/ICOS/NOX5/ZAP70/SLC6A4/FST/TNFRSF11B/TEK/KLRG1/CCL5/CD34/IL2RG/NCF1/CYP2B6/IL2/IL10	16
2_Member	GO Biological Processes	GO:0001667	ameboidal-type cell migration	1.37505	17/476	207,2246,2247,2697,3037,3091,3791,3849,3964,4856,6273,7010,7422,9982,10500,154754,223117	AKT1,FGF1,FGF2,GJA1,HAS2,HIF1A,KDR,KRT2,LGALS8,CCN3,S100A2,TEK,VEGFA,FGFBP1,SEMA6C,PRSS3P2,SEMA3D		5_Member	GO Cellular Components	GO:0098984	neuron to neuron synapse	0.746759	12/342	1266,2043,2900,4600,5582,6853,7249,8851,9863,22829,22997,26045	CNN3,EPHA4,GRIK4,MX2,PRKCG,SYN1,TSC2,CDK5R1,MAGI2,NLGN4Y,IGSF9B,LRRTM2		5_Member	GO Molecular Functions	GO:0016812	hydrolase activity, acting on carbon-nitrogen (but not peptide) bonds, in cyclic amides	7.66644	7/11	1400,1807,1808,1809,9398,10570,56896	CRMP1,DPYS,DPYSL2,DPYSL3,CD101,DPYSL4,DPYSL5		5_Member	GO Cellular Components	GO:0098984	neuron to neuron synapse	0.746759	12/342	1266,2043,2900,4600,5582,6853,7249,8851,9863,22829,22997,26045	CNN3,EPHA4,GRIK4,MX2,PRKCG,SYN1,TSC2,CDK5R1,MAGI2,NLGN4Y,IGSF9B,LRRTM2		DOID:2234	focal epilepsy	8/253	59/8007	1.94821	SLC6A4/OPRM1/PNOC/KCNJ10/SCN1A/GABRB2/CASP3/DPYSL2	8
2_Member	GO Biological Processes	GO:0043542	endothelial cell migration	1.31342	12/280	207,2246,2247,3091,3791,3964,4856,6273,7010,7422,9982,154754	AKT1,FGF1,FGF2,HIF1A,KDR,LGALS8,CCN3,S100A2,TEK,VEGFA,FGFBP1,PRSS3P2		5_Member	GO Cellular Components	GO:0014069	postsynaptic density	0.63614	11/313	1266,2043,4600,5582,6853,7249,8851,9863,22829,22997,26045	CNN3,EPHA4,MX2,PRKCG,SYN1,TSC2,CDK5R1,MAGI2,NLGN4Y,IGSF9B,LRRTM2		5_Member	GO Molecular Functions	GO:0031005	filamin binding	2.4412	4/13	1400,1809,4988,10570	CRMP1,DPYSL3,OPRM1,DPYSL4		5_Member	GO Cellular Components	GO:0014069	postsynaptic density	0.63614	11/313	1266,2043,4600,5582,6853,7249,8851,9863,22829,22997,26045	CNN3,EPHA4,MX2,PRKCG,SYN1,TSC2,CDK5R1,MAGI2,NLGN4Y,IGSF9B,LRRTM2		DOID:631	fibromyalgia	5/253	22/8007	1.94134	SLC6A4/OPRM1/MAOB/NR3C2/IL10	5
2_Member	GO Biological Processes	GO:0010631	epithelial cell migration	1.31055	14/359	207,2246,2247,3037,3091,3791,3849,3964,4856,6273,7010,7422,9982,154754	AKT1,FGF1,FGF2,HAS2,HIF1A,KDR,KRT2,LGALS8,CCN3,S100A2,TEK,VEGFA,FGFBP1,PRSS3P2		5_Member	GO Cellular Components	GO:0032279	asymmetric synapse	0.617075	11/318	1266,2043,4600,5582,6853,7249,8851,9863,22829,22997,26045	CNN3,EPHA4,MX2,PRKCG,SYN1,TSC2,CDK5R1,MAGI2,NLGN4Y,IGSF9B,LRRTM2		5_Member	GO Molecular Functions	GO:0016810	hydrolase activity, acting on carbon-nitrogen (but not peptide) bonds	1.45161	8/124	978,1400,1807,1808,1809,9398,10570,56896	CDA,CRMP1,DPYS,DPYSL2,DPYSL3,CD101,DPYSL4,DPYSL5		5_Member	GO Cellular Components	GO:0032279	asymmetric synapse	0.617075	11/318	1266,2043,4600,5582,6853,7249,8851,9863,22829,22997,26045	CNN3,EPHA4,MX2,PRKCG,SYN1,TSC2,CDK5R1,MAGI2,NLGN4Y,IGSF9B,LRRTM2		DOID:10223	dermatomyositis	6/253	34/8007	1.88751	TGM2/CCL19/HGF/IFNB1/VEGFA/IL10	6
2_Member	GO Biological Processes	GO:2001028	positive regulation of endothelial cell chemotaxis	1.29508	3/15	2247,3791,7422	FGF2,KDR,VEGFA		6_Summary	GO Cellular Components	GO:0044297	cell body	2.09005	22/543	460,836,1266,1400,1809,2043,2706,2796,3375,3745,3766,4856,4988,5126,5368,5813,6515,6581,7150,8851,56896,653361,1129,3739,4139,4600,5582,6853,8626,8910,9863,24141,80262	ASTN1,CASP3,CNN3,CRMP1,DPYSL3,EPHA4,GJB2,GNRH1,IAPP,KCNB1,KCNJ10,CCN3,OPRM1,PCSK2,PNOC,PURA,SLC2A3,SLC22A3,TOP1,CDK5R1,DPYSL5,NCF1,CHRM2,KCNA4,MARK1,MX2,PRKCG,SYN1,TP63,SGCE,MAGI2,LAMP5,PHAF1		6_Summary	GO Molecular Functions	GO:0008233	peptidase activity	5.88348	32/637	290,827,836,1178,1520,2028,3082,3250,4012,4048,4321,4322,5045,5126,5972,6051,8728,9510,9520,10136,10699,25823,28983,29953,51752,54504,57140,64167,64499,84909,154754,206338	ANPEP,CAPN6,CASP3,CLC,CTSS,ENPEP,HGF,HPR,LNPEP,LTA4H,MMP12,MMP13,FURIN,PCSK2,REN,RNPEP,ADAM19,ADAMTS1,NPEPPS,CELA3A,CORIN,TPSG1,TMPRSS11E,TRHDE,ERAP1,CPVL,RNPEPL1,ERAP2,TPSB2,AOPEP,PRSS3P2,LVRN		6_Summary	GO Cellular Components	GO:0044297	cell body	2.09005	22/543	460,836,1266,1400,1809,2043,2706,2796,3375,3745,3766,4856,4988,5126,5368,5813,6515,6581,7150,8851,56896,653361,1129,3739,4139,4600,5582,6853,8626,8910,9863,24141,80262	ASTN1,CASP3,CNN3,CRMP1,DPYSL3,EPHA4,GJB2,GNRH1,IAPP,KCNB1,KCNJ10,CCN3,OPRM1,PCSK2,PNOC,PURA,SLC2A3,SLC22A3,TOP1,CDK5R1,DPYSL5,NCF1,CHRM2,KCNA4,MARK1,MX2,PRKCG,SYN1,TP63,SGCE,MAGI2,LAMP5,PHAF1		DOID:3390	palmoplantar keratosis	4/253	14/8007	1.79837	GJA1/KRT1/KRT6A/GJB2	4
2_Member	GO Biological Processes	GO:0090132	epithelium migration	1.29319	14/362	207,2246,2247,3037,3091,3791,3849,3964,4856,6273,7010,7422,9982,154754	AKT1,FGF1,FGF2,HAS2,HIF1A,KDR,KRT2,LGALS8,CCN3,S100A2,TEK,VEGFA,FGFBP1,PRSS3P2		6_Member	GO Cellular Components	GO:0044297	cell body	2.09005	22/543	460,836,1266,1400,1809,2043,2706,2796,3375,3745,3766,4856,4988,5126,5368,5813,6515,6581,7150,8851,56896,653361	ASTN1,CASP3,CNN3,CRMP1,DPYSL3,EPHA4,GJB2,GNRH1,IAPP,KCNB1,KCNJ10,CCN3,OPRM1,PCSK2,PNOC,PURA,SLC2A3,SLC22A3,TOP1,CDK5R1,DPYSL5,NCF1		6_Member	GO Molecular Functions	GO:0008233	peptidase activity	5.88348	32/637	290,827,836,1178,1520,2028,3082,3250,4012,4048,4321,4322,5045,5126,5972,6051,8728,9510,9520,10136,10699,25823,28983,29953,51752,54504,57140,64167,64499,84909,154754,206338	ANPEP,CAPN6,CASP3,CLC,CTSS,ENPEP,HGF,HPR,LNPEP,LTA4H,MMP12,MMP13,FURIN,PCSK2,REN,RNPEP,ADAM19,ADAMTS1,NPEPPS,CELA3A,CORIN,TPSG1,TMPRSS11E,TRHDE,ERAP1,CPVL,RNPEPL1,ERAP2,TPSB2,AOPEP,PRSS3P2,LVRN		6_Member	GO Cellular Components	GO:0044297	cell body	2.09005	22/543	460,836,1266,1400,1809,2043,2706,2796,3375,3745,3766,4856,4988,5126,5368,5813,6515,6581,7150,8851,56896,653361	ASTN1,CASP3,CNN3,CRMP1,DPYSL3,EPHA4,GJB2,GNRH1,IAPP,KCNB1,KCNJ10,CCN3,OPRM1,PCSK2,PNOC,PURA,SLC2A3,SLC22A3,TOP1,CDK5R1,DPYSL5,NCF1		DOID:7998	hyperthyroidism	10/253	96/8007	1.7576	CXCR6/CGA/SLC2A4/CCL5/HLA-C/SLC2A3/HLA-DPB1/TNFRSF9/SELL/IL10	10
2_Member	GO Biological Processes	GO:0010634	positive regulation of epithelial cell migration	1.26495	9/176	207,2246,2247,3037,3091,3791,7010,7422,9982	AKT1,FGF1,FGF2,HAS2,HIF1A,KDR,TEK,VEGFA,FGFBP1		6_Member	GO Cellular Components	GO:0030425	dendrite	1.92876	23/614	1129,1266,2043,2796,3739,3745,4139,4600,4856,4988,5126,5368,5582,5813,6853,8626,8851,8910,9863,24141,56896,80262,653361	CHRM2,CNN3,EPHA4,GNRH1,KCNA4,KCNB1,MARK1,MX2,CCN3,OPRM1,PCSK2,PNOC,PRKCG,PURA,SYN1,TP63,CDK5R1,SGCE,MAGI2,LAMP5,DPYSL5,PHAF1,NCF1		6_Member	GO Molecular Functions	GO:0004175	endopeptidase activity	2.30343	19/441	827,836,1178,1520,3082,3250,4321,4322,5045,5126,5972,8728,9510,10136,10699,25823,28983,64499,154754	CAPN6,CASP3,CLC,CTSS,HGF,HPR,MMP12,MMP13,FURIN,PCSK2,REN,ADAM19,ADAMTS1,CELA3A,CORIN,TPSG1,TMPRSS11E,TPSB2,PRSS3P2		6_Member	GO Cellular Components	GO:0030425	dendrite	1.92876	23/614	1129,1266,2043,2796,3739,3745,4139,4600,4856,4988,5126,5368,5582,5813,6853,8626,8851,8910,9863,24141,56896,80262,653361	CHRM2,CNN3,EPHA4,GNRH1,KCNA4,KCNB1,MARK1,MX2,CCN3,OPRM1,PCSK2,PNOC,PRKCG,PURA,SYN1,TP63,CDK5R1,SGCE,MAGI2,LAMP5,DPYSL5,PHAF1,NCF1		DOID:9074	systemic lupus erythematosus	9/253	81/8007	1.7153	SIGLEC1/IRF5/KDR/CCL5/IFNB1/IL2/SELL/CASP3/IL10	9
2_Member	GO Biological Processes	GO:2000027	regulation of animal organ morphogenesis	1.26495	9/176	367,947,2246,3082,4982,5076,7422,9863,57664	AR,CD34,FGF1,HGF,TNFRSF11B,PAX2,VEGFA,MAGI2,PLEKHA4		6_Member	GO Cellular Components	GO:0097447	dendritic tree	1.92876	23/616	1129,1266,2043,2796,3739,3745,4139,4600,4856,4988,5126,5368,5582,5813,6853,8626,8851,8910,9863,24141,56896,80262,653361	CHRM2,CNN3,EPHA4,GNRH1,KCNA4,KCNB1,MARK1,MX2,CCN3,OPRM1,PCSK2,PNOC,PRKCG,PURA,SYN1,TP63,CDK5R1,SGCE,MAGI2,LAMP5,DPYSL5,PHAF1,NCF1		6_Member	GO Molecular Functions	GO:0008236	serine-type peptidase activity	1.95301	11/188	3082,3250,5045,5126,10136,10699,25823,28983,54504,64499,154754	HGF,HPR,FURIN,PCSK2,CELA3A,CORIN,TPSG1,TMPRSS11E,CPVL,TPSB2,PRSS3P2		6_Member	GO Cellular Components	GO:0097447	dendritic tree	1.92876	23/616	1129,1266,2043,2796,3739,3745,4139,4600,4856,4988,5126,5368,5582,5813,6853,8626,8851,8910,9863,24141,56896,80262,653361	CHRM2,CNN3,EPHA4,GNRH1,KCNA4,KCNB1,MARK1,MX2,CCN3,OPRM1,PCSK2,PNOC,PRKCG,PURA,SYN1,TP63,CDK5R1,SGCE,MAGI2,LAMP5,DPYSL5,PHAF1,NCF1		DOID:14268	sclerosing cholangitis	4/253	15/8007	1.7123	ICOS/CFTR/CCL5/HLA-C	4
2_Member	GO Biological Processes	GO:0090130	tissue migration	1.2566	14/367	207,2246,2247,3037,3091,3791,3849,3964,4856,6273,7010,7422,9982,154754	AKT1,FGF1,FGF2,HAS2,HIF1A,KDR,KRT2,LGALS8,CCN3,S100A2,TEK,VEGFA,FGFBP1,PRSS3P2		6_Member	GO Cellular Components	GO:0043204	perikaryon	1.85958	10/151	460,1400,2043,2796,3745,4988,5126,6515,7150,8851	ASTN1,CRMP1,EPHA4,GNRH1,KCNB1,OPRM1,PCSK2,SLC2A3,TOP1,CDK5R1		6_Member	GO Molecular Functions	GO:0017171	serine hydrolase activity	1.93419	11/190	3082,3250,5045,5126,10136,10699,25823,28983,54504,64499,154754	HGF,HPR,FURIN,PCSK2,CELA3A,CORIN,TPSG1,TMPRSS11E,CPVL,TPSB2,PRSS3P2		6_Member	GO Cellular Components	GO:0043204	perikaryon	1.85958	10/151	460,1400,2043,2796,3745,4988,5126,6515,7150,8851	ASTN1,CRMP1,EPHA4,GNRH1,KCNB1,OPRM1,PCSK2,SLC2A3,TOP1,CDK5R1		DOID:18	urinary system disease	28/253	478/8007	1.70055	DNASE1/IRF5/IL18BP/NEK1/CHRM2/ACKR1/TNFRSF11B/HGF/AXL/REN/PAX2/CCL5/NR3C2/NPHS2/PCSK2/LGALS3/PTGS1/CA1/SELL/IGF2R/SLC5A2/VEGFA/CASP3/AKT1/IL10/HIF1A/XDH/TSC2	28
2_Member	GO Biological Processes	GO:0090050	positive regulation of cell migration involved in sprouting angiogenesis	1.23898	4/34	2247,3791,7422,9982	FGF2,KDR,VEGFA,FGFBP1		6_Member	GO Cellular Components	GO:0043025	neuronal cell body	1.82674	19/474	460,836,1266,1400,2043,2796,3375,3745,4856,4988,5126,5368,5813,6515,6581,7150,8851,56896,653361	ASTN1,CASP3,CNN3,CRMP1,EPHA4,GNRH1,IAPP,KCNB1,CCN3,OPRM1,PCSK2,PNOC,PURA,SLC2A3,SLC22A3,TOP1,CDK5R1,DPYSL5,NCF1		6_Member	GO Molecular Functions	GO:0004252	serine-type endopeptidase activity	1.74152	10/170	3082,3250,5045,5126,10136,10699,25823,28983,64499,154754	HGF,HPR,FURIN,PCSK2,CELA3A,CORIN,TPSG1,TMPRSS11E,TPSB2,PRSS3P2		6_Member	GO Cellular Components	GO:0043025	neuronal cell body	1.82674	19/474	460,836,1266,1400,2043,2796,3375,3745,4856,4988,5126,5368,5813,6515,6581,7150,8851,56896,653361	ASTN1,CASP3,CNN3,CRMP1,EPHA4,GNRH1,IAPP,KCNB1,CCN3,OPRM1,PCSK2,PNOC,PURA,SLC2A3,SLC22A3,TOP1,CDK5R1,DPYSL5,NCF1		DOID:120	female reproductive organ cancer	27/253	455/8007	1.70055	MMP12/FSHR/KDR/TP63/TGM2/FST/FURIN/CA9/SERPINB3/SLC2A4/HAS2/SLC2A3/MMP13/FUT3/SNAI1/AR/MGMT/HRAS/VEGFA/CASP3/AKT1/IL10/HIF1A/EIF4EBP1/LNPEP/ANPEP/ALDH1A1	27
2_Member	GO Biological Processes	GO:0045765	regulation of angiogenesis	1.17189	13/337	947,2246,2247,3082,3091,3586,3791,3848,7010,7422,9510,11117,28996	CD34,FGF1,FGF2,HGF,HIF1A,IL10,KDR,KRT1,TEK,VEGFA,ADAMTS1,EMILIN1,HIPK2		7_Summary	GO Cellular Components	GO:0030659	cytoplasmic vesicle membrane	1.92876	27/778	290,1080,1129,2207,2561,2683,3107,3115,3482,3903,3958,5273,6402,6515,6517,6853,6855,7018,7299,23601,24141,26002,50489,51226,55784,80262,653808	ANPEP,CFTR,CHRM2,FCER1G,GABRB2,B4GALT1,HLA-C,HLA-DPB1,IGF2R,LAIR1,LGALS3,SERPINB10,SELL,SLC2A3,SLC2A4,SYN1,SYP,TF,TYR,CLEC5A,LAMP5,MOXD1,CD207,COPZ2,MCTP2,PHAF1,ZG16		7_Summary	GO Molecular Functions	GO:0050660	flavin adenine dinucleotide binding	4.03013	10/81	316,4129,7498,8528,9645,10587,57553,64780,79400,80020,1544,1555,5034,5742,7299,8424,26002,51302,55214	AOX1,MAOB,XDH,DDO,MICAL2,TXNRD2,MICAL3,MICAL1,NOX5,FOXRED2,CYP1A2,CYP2B6,P4HB,PTGS1,TYR,BBOX1,MOXD1,CYP39A1,P3H2		7_Summary	GO Cellular Components	GO:0030659	cytoplasmic vesicle membrane	1.92876	27/778	290,1080,1129,2207,2561,2683,3107,3115,3482,3903,3958,5273,6402,6515,6517,6853,6855,7018,7299,23601,24141,26002,50489,51226,55784,80262,653808	ANPEP,CFTR,CHRM2,FCER1G,GABRB2,B4GALT1,HLA-C,HLA-DPB1,IGF2R,LAIR1,LGALS3,SERPINB10,SELL,SLC2A3,SLC2A4,SYN1,SYP,TF,TYR,CLEC5A,LAMP5,MOXD1,CD207,COPZ2,MCTP2,PHAF1,ZG16		DOID:526	Human immunodeficiency virus infectious disease	14/253	173/8007	1.70055	SIGLEC1/CXCR6/CCL19/ACKR1/CCL5/CD34/HLA-C/IL2RG/PLEC/SFTPD/IL2/SELL/SLC28A3/IL10	14
2_Member	GO Biological Processes	GO:1901342	regulation of vasculature development	1.12663	13/343	947,2246,2247,3082,3091,3586,3791,3848,7010,7422,9510,11117,28996	CD34,FGF1,FGF2,HGF,HIF1A,IL10,KDR,KRT1,TEK,VEGFA,ADAMTS1,EMILIN1,HIPK2		7_Member	GO Cellular Components	GO:0030659	cytoplasmic vesicle membrane	1.92876	27/778	290,1080,1129,2207,2561,2683,3107,3115,3482,3903,3958,5273,6402,6515,6517,6853,6855,7018,7299,23601,24141,26002,50489,51226,55784,80262,653808	ANPEP,CFTR,CHRM2,FCER1G,GABRB2,B4GALT1,HLA-C,HLA-DPB1,IGF2R,LAIR1,LGALS3,SERPINB10,SELL,SLC2A3,SLC2A4,SYN1,SYP,TF,TYR,CLEC5A,LAMP5,MOXD1,CD207,COPZ2,MCTP2,PHAF1,ZG16		7_Member	GO Molecular Functions	GO:0050660	flavin adenine dinucleotide binding	4.03013	10/81	316,4129,7498,8528,9645,10587,57553,64780,79400,80020	AOX1,MAOB,XDH,DDO,MICAL2,TXNRD2,MICAL3,MICAL1,NOX5,FOXRED2		7_Member	GO Cellular Components	GO:0030659	cytoplasmic vesicle membrane	1.92876	27/778	290,1080,1129,2207,2561,2683,3107,3115,3482,3903,3958,5273,6402,6515,6517,6853,6855,7018,7299,23601,24141,26002,50489,51226,55784,80262,653808	ANPEP,CFTR,CHRM2,FCER1G,GABRB2,B4GALT1,HLA-C,HLA-DPB1,IGF2R,LAIR1,LGALS3,SERPINB10,SELL,SLC2A3,SLC2A4,SYN1,SYP,TF,TYR,CLEC5A,LAMP5,MOXD1,CD207,COPZ2,MCTP2,PHAF1,ZG16		DOID:75	lymphatic system disease	10/253	101/8007	1.65677	CD207/KDR/ALK/HGF/HLA-C/NR3C2/MMP13/VEGFA/CASP3/IL10	10
2_Member	GO Biological Processes	GO:0001823	mesonephros development	1.09614	6/91	2246,2247,5076,5972,7422,7704	FGF1,FGF2,PAX2,REN,VEGFA,ZBTB16		7_Member	GO Cellular Components	GO:0030667	secretory granule membrane	1.35743	13/305	290,2207,2683,3107,3482,3903,3958,5273,6402,6515,23601,26002,653808	ANPEP,FCER1G,B4GALT1,HLA-C,IGF2R,LAIR1,LGALS3,SERPINB10,SELL,SLC2A3,CLEC5A,MOXD1,ZG16		7_Member	GO Molecular Functions	GO:0016705	oxidoreductase activity, acting on paired donors, with incorporation or reduction of molecular oxygen	3.00695	12/161	1544,1555,5034,5742,7299,8424,9645,26002,51302,55214,57553,64780	CYP1A2,CYP2B6,P4HB,PTGS1,TYR,BBOX1,MICAL2,MOXD1,CYP39A1,P3H2,MICAL3,MICAL1		7_Member	GO Cellular Components	GO:0030667	secretory granule membrane	1.35743	13/305	290,2207,2683,3107,3482,3903,3958,5273,6402,6515,23601,26002,653808	ANPEP,FCER1G,B4GALT1,HLA-C,IGF2R,LAIR1,LGALS3,SERPINB10,SELL,SLC2A3,CLEC5A,MOXD1,ZG16		DOID:557	kidney disease	27/253	461/8007	1.6489	DNASE1/IRF5/IL18BP/NEK1/ACKR1/TNFRSF11B/HGF/AXL/REN/PAX2/CCL5/NR3C2/NPHS2/PCSK2/LGALS3/PTGS1/CA1/SELL/IGF2R/SLC5A2/VEGFA/CASP3/AKT1/IL10/HIF1A/XDH/TSC2	27
2_Member	GO Biological Processes	GO:0060688	regulation of morphogenesis of a branching structure	0.860544	4/48	367,3082,5076,7422	AR,HGF,PAX2,VEGFA		8_Summary	GO Cellular Components	GO:0005798	Golgi-associated vesicle	1.92876	8/92	1080,2697,2796,3482,5045,6517,7299,51226,460,1129,3115,6441,7018,50489,3107,1809,5126,6853,6855,24141,55784,80262	CFTR,GJA1,GNRH1,IGF2R,FURIN,SLC2A4,TYR,COPZ2,ASTN1,CHRM2,HLA-DPB1,SFTPD,TF,CD207,HLA-C,DPYSL3,PCSK2,SYN1,SYP,LAMP5,MCTP2,PHAF1		7_Member	GO Molecular Functions	GO:0071949	FAD binding	2.90814	6/33	316,7498,8528,9645,57553,64780	AOX1,XDH,DDO,MICAL2,MICAL3,MICAL1		8_Summary	GO Cellular Components	GO:0005798	Golgi-associated vesicle	1.92876	8/92	1080,2697,2796,3482,5045,6517,7299,51226,460,1129,3115,6441,7018,50489,3107,1809,5126,6853,6855,24141,55784,80262	CFTR,GJA1,GNRH1,IGF2R,FURIN,SLC2A4,TYR,COPZ2,ASTN1,CHRM2,HLA-DPB1,SFTPD,TF,CD207,HLA-C,DPYSL3,PCSK2,SYN1,SYP,LAMP5,MCTP2,PHAF1		DOID:824	periodontitis	11/253	120/8007	1.6489	MMP12/SLC6A4/TNFRSF11B/CCL5/GLT6D1/SFTPD/FGF2/IL2/VEGFA/CASP3/IL10	11
2_Member	GO Biological Processes	GO:0001658	branching involved in ureteric bud morphogenesis	0.778068	4/52	2246,2247,5076,7422	FGF1,FGF2,PAX2,VEGFA		8_Member	GO Cellular Components	GO:0005798	Golgi-associated vesicle	1.92876	8/92	1080,2697,2796,3482,5045,6517,7299,51226	CFTR,GJA1,GNRH1,IGF2R,FURIN,SLC2A4,TYR,COPZ2		7_Member	GO Molecular Functions	GO:0004497	monooxygenase activity	1.93419	8/102	1544,1555,7299,9645,26002,51302,57553,64780	CYP1A2,CYP2B6,TYR,MICAL2,MOXD1,CYP39A1,MICAL3,MICAL1		8_Member	GO Cellular Components	GO:0005798	Golgi-associated vesicle	1.92876	8/92	1080,2697,2796,3482,5045,6517,7299,51226	CFTR,GJA1,GNRH1,IGF2R,FURIN,SLC2A4,TYR,COPZ2		DOID:13378	Kawasaki disease	7/253	54/8007	1.6489	KDR/HGF/HLA-C/MMP13/VEGFA/CASP3/IL10	7
2_Member	GO Biological Processes	GO:0002040	sprouting angiogenesis	0.778068	8/187	207,2246,2247,3586,3791,7010,7422,9982	AKT1,FGF1,FGF2,IL10,KDR,TEK,VEGFA,FGFBP1		8_Member	GO Cellular Components	GO:0030136	clathrin-coated vesicle	1.35844	10/194	460,1080,1129,3115,3482,5045,6441,6517,7018,50489	ASTN1,CFTR,CHRM2,HLA-DPB1,IGF2R,FURIN,SFTPD,SLC2A4,TF,CD207		7_Member	GO Molecular Functions	GO:0016709	oxidoreductase activity, acting on paired donors, with incorporation or reduction of molecular oxygen, NAD(P)H as one donor, and incorporation of one atom of oxygen	0.666862	4/48	1555,9645,57553,64780	CYP2B6,MICAL2,MICAL3,MICAL1		8_Member	GO Cellular Components	GO:0030136	clathrin-coated vesicle	1.35844	10/194	460,1080,1129,3115,3482,5045,6441,6517,7018,50489	ASTN1,CFTR,CHRM2,HLA-DPB1,IGF2R,FURIN,SFTPD,SLC2A4,TF,CD207		DOID:3393	coronary artery disease	22/253	348/8007	1.6489	DNASE1/IL18BP/KDR/CYP1A2/CXCR6/ALOX5AP/SLC6A4/TNFRSF11B/HGF/REN/CD34/PCSK2/ABO/LGALS2/MB/PTGS1/SFTPD/FGF2/SELL/VEGFA/IL10/HIF1A	22
3_Summary	GO Biological Processes	GO:0046113	nucleobase catabolic process	6.97589	7/10	1400,1807,1808,1809,7498,10570,56896,978,7276,207,836,1544,1773,4129,6898,10840,11163,26002,51302,53343,53918,57060,2645,3091,3098,4354,5166,5973,10007	CRMP1,DPYS,DPYSL2,DPYSL3,XDH,DPYSL4,DPYSL5,CDA,TTR,AKT1,CASP3,CYP1A2,DNASE1,MAOB,TAT,ALDH1L1,NUDT4,MOXD1,CYP39A1,NUDT9,PELO,PCBP4,GCK,HIF1A,HK1,MPP1,PDK4,RENBP,GNPDA1		8_Member	GO Cellular Components	GO:0030135	coated vesicle	1.11563	12/297	460,1080,1129,3107,3115,3482,5045,6441,6517,7018,50489,51226	ASTN1,CFTR,CHRM2,HLA-C,HLA-DPB1,IGF2R,FURIN,SFTPD,SLC2A4,TF,CD207,COPZ2		8_Summary	GO Molecular Functions	GO:0005539	glycosaminoglycan binding	3.9472	16/230	1463,1809,2246,2247,2799,3098,4856,5118,6402,6586,7422,9510,9982,50509,57408,653808,947,10468	NCAN,DPYSL3,FGF1,FGF2,GNS,HK1,CCN3,PCOLCE,SELL,SLIT3,VEGFA,ADAMTS1,FGFBP1,COL5A3,LRTM1,ZG16,CD34,FST		8_Member	GO Cellular Components	GO:0030135	coated vesicle	1.11563	12/297	460,1080,1129,3107,3115,3482,5045,6441,6517,7018,50489,51226	ASTN1,CFTR,CHRM2,HLA-C,HLA-DPB1,IGF2R,FURIN,SFTPD,SLC2A4,TF,CD207,COPZ2		DOID:0060119	pharynx cancer	6/253	40/8007	1.6489	KDR/BCAT1/LGALS7/LGALS9/CASP3/IL10	6
3_Member	GO Biological Processes	GO:0046113	nucleobase catabolic process	6.97589	7/10	1400,1807,1808,1809,7498,10570,56896	CRMP1,DPYS,DPYSL2,DPYSL3,XDH,DPYSL4,DPYSL5		8_Member	GO Cellular Components	GO:0030662	coated vesicle membrane	0.724688	8/182	1080,1129,3107,3115,3482,7018,50489,51226	CFTR,CHRM2,HLA-C,HLA-DPB1,IGF2R,TF,CD207,COPZ2		8_Member	GO Molecular Functions	GO:0005539	glycosaminoglycan binding	3.9472	16/230	1463,1809,2246,2247,2799,3098,4856,5118,6402,6586,7422,9510,9982,50509,57408,653808	NCAN,DPYSL3,FGF1,FGF2,GNS,HK1,CCN3,PCOLCE,SELL,SLIT3,VEGFA,ADAMTS1,FGFBP1,COL5A3,LRTM1,ZG16		8_Member	GO Cellular Components	GO:0030662	coated vesicle membrane	0.724688	8/182	1080,1129,3107,3115,3482,7018,50489,51226	CFTR,CHRM2,HLA-C,HLA-DPB1,IGF2R,TF,CD207,COPZ2		DOID:8857	lupus erythematosus	9/253	87/8007	1.6369	SIGLEC1/IRF5/KDR/CCL5/IFNB1/IL2/SELL/CASP3/IL10	9
3_Member	GO Biological Processes	GO:0006208	pyrimidine nucleobase catabolic process	6.07774	6/8	1400,1807,1808,1809,10570,56896	CRMP1,DPYS,DPYSL2,DPYSL3,DPYSL4,DPYSL5		8_Member	GO Cellular Components	GO:0030665	clathrin-coated vesicle membrane	0.630018	6/117	1080,1129,3115,3482,7018,50489	CFTR,CHRM2,HLA-DPB1,IGF2R,TF,CD207		8_Member	GO Molecular Functions	GO:0008201	heparin binding	2.34494	11/164	2246,2247,4856,5118,6402,6586,7422,9510,9982,50509,57408	FGF1,FGF2,CCN3,PCOLCE,SELL,SLIT3,VEGFA,ADAMTS1,FGFBP1,COL5A3,LRTM1		8_Member	GO Cellular Components	GO:0030665	clathrin-coated vesicle membrane	0.630018	6/117	1080,1129,3115,3482,7018,50489	CFTR,CHRM2,HLA-DPB1,IGF2R,TF,CD207		DOID:9446	cholangitis	5/253	28/8007	1.6369	ICOS/CFTR/HGF/CCL5/HLA-C	5
3_Member	GO Biological Processes	GO:0009112	nucleobase metabolic process	5.05114	9/40	978,1400,1807,1808,1809,7276,7498,10570,56896	CDA,CRMP1,DPYS,DPYSL2,DPYSL3,TTR,XDH,DPYSL4,DPYSL5		8_Member	GO Cellular Components	GO:0030133	transport vesicle	0.629791	13/403	1809,3107,3115,3482,5045,5126,6517,6853,6855,24141,51226,55784,80262	DPYSL3,HLA-C,HLA-DPB1,IGF2R,FURIN,PCSK2,SLC2A4,SYN1,SYP,LAMP5,COPZ2,MCTP2,PHAF1		8_Member	GO Molecular Functions	GO:1901681	sulfur compound binding	2.30331	14/262	947,1809,2246,2247,4856,5118,6402,6586,7422,9510,9982,10468,50509,57408	CD34,DPYSL3,FGF1,FGF2,CCN3,PCOLCE,SELL,SLIT3,VEGFA,ADAMTS1,FGFBP1,FST,COL5A3,LRTM1		8_Member	GO Cellular Components	GO:0030133	transport vesicle	0.629791	13/403	1809,3107,3115,3482,5045,5126,6517,6853,6855,24141,51226,55784,80262	DPYSL3,HLA-C,HLA-DPB1,IGF2R,FURIN,PCSK2,SLC2A4,SYN1,SYP,LAMP5,COPZ2,MCTP2,PHAF1		DOID:423	myopathy	24/253	398/8007	1.6369	GJA1/TGM2/CHRM2/CCL19/COL9A1/SLC6A4/FST/MYOM1/TNFRSF11B/OPRM1/HGF/AQP4/MAOB/NR3C2/MYH2/HLA-DPB1/EDN2/PLEC/AR/IFNB1/B4GALT1/HRAS/VEGFA/IL10	24
3_Member	GO Biological Processes	GO:0006206	pyrimidine nucleobase metabolic process	4.77924	7/21	978,1400,1807,1808,1809,10570,56896	CDA,CRMP1,DPYS,DPYSL2,DPYSL3,DPYSL4,DPYSL5		9_Summary	GO Cellular Components	GO:0097449	astrocyte projection	1.85958	4/17	361,2706,3766,23657	AQP4,GJB2,KCNJ10,SLC7A11		9_Summary	GO Molecular Functions	GO:0005355	glucose transmembrane transporter activity	3.85453	6/22	6515,6517,6523,6524,6527,115584,2900,6323,6339,6532,6581,64078,1080,2030,2561,2697,9376,23446,23657,55244,55508,64137	SLC2A3,SLC2A4,SLC5A1,SLC5A2,SLC5A4,SLC5A11,GRIK4,SCN1A,SCNN1D,SLC6A4,SLC22A3,SLC28A3,CFTR,SLC29A1,GABRB2,GJA1,SLC22A8,SLC44A1,SLC7A11,SLC47A1,SLC35E3,ABCG4		9_Summary	GO Cellular Components	GO:0097449	astrocyte projection	1.85958	4/17	361,2706,3766,23657	AQP4,GJB2,KCNJ10,SLC7A11		DOID:66	muscle tissue disease	24/253	398/8007	1.6369	GJA1/TGM2/CHRM2/CCL19/COL9A1/SLC6A4/FST/MYOM1/TNFRSF11B/OPRM1/HGF/AQP4/MAOB/NR3C2/MYH2/HLA-DPB1/EDN2/PLEC/AR/IFNB1/B4GALT1/HRAS/VEGFA/IL10	24
3_Member	GO Biological Processes	GO:0072529	pyrimidine-containing compound catabolic process	3.04025	7/45	978,1400,1807,1808,1809,10570,56896	CDA,CRMP1,DPYS,DPYSL2,DPYSL3,DPYSL4,DPYSL5		9_Member	GO Cellular Components	GO:0097449	astrocyte projection	1.85958	4/17	361,2706,3766,23657	AQP4,GJB2,KCNJ10,SLC7A11		9_Member	GO Molecular Functions	GO:0005355	glucose transmembrane transporter activity	3.85453	6/22	6515,6517,6523,6524,6527,115584	SLC2A3,SLC2A4,SLC5A1,SLC5A2,SLC5A4,SLC5A11		9_Member	GO Cellular Components	GO:0097449	astrocyte projection	1.85958	4/17	361,2706,3766,23657	AQP4,GJB2,KCNJ10,SLC7A11		DOID:2151	malignant ovarian surface epithelial-stromal neoplasm	19/253	286/8007	1.6369	MMP12/FSHR/KDR/TGM2/SLC2A4/HAS2/SLC2A3/MMP13/FUT3/SNAI1/HRAS/VEGFA/CASP3/AKT1/IL10/HIF1A/EIF4EBP1/ANPEP/ALDH1A1	19
3_Member	GO Biological Processes	GO:0072527	pyrimidine-containing compound metabolic process	1.64157	7/90	978,1400,1807,1808,1809,10570,56896	CDA,CRMP1,DPYS,DPYSL2,DPYSL3,DPYSL4,DPYSL5		9_Member	GO Cellular Components	GO:0097386	glial cell projection	1.27935	4/30	361,2706,3766,23657	AQP4,GJB2,KCNJ10,SLC7A11		9_Member	GO Molecular Functions	GO:0015149	hexose transmembrane transporter activity	3.85453	6/22	6515,6517,6523,6524,6527,115584	SLC2A3,SLC2A4,SLC5A1,SLC5A2,SLC5A4,SLC5A11		9_Member	GO Cellular Components	GO:0097386	glial cell projection	1.27935	4/30	361,2706,3766,23657	AQP4,GJB2,KCNJ10,SLC7A11		DOID:2152	ovary epithelial cancer	19/253	286/8007	1.6369	MMP12/FSHR/KDR/TGM2/SLC2A4/HAS2/SLC2A3/MMP13/FUT3/SNAI1/HRAS/VEGFA/CASP3/AKT1/IL10/HIF1A/EIF4EBP1/ANPEP/ALDH1A1	19
3_Member	GO Biological Processes	GO:1901361	organic cyclic compound catabolic process	1.39999	21/647	207,836,978,1400,1544,1773,1807,1808,1809,4129,6898,7498,10570,10840,11163,26002,51302,53343,53918,56896,57060	AKT1,CASP3,CDA,CRMP1,CYP1A2,DNASE1,DPYS,DPYSL2,DPYSL3,MAOB,TAT,XDH,DPYSL4,ALDH1L1,NUDT4,MOXD1,CYP39A1,NUDT9,PELO,DPYSL5,PCBP4		10_Summary	GO Cellular Components	GO:0005903	brush border	1.80822	8/101	2028,2683,5339,6523,23657,64078,83715,197021,4354	ENPEP,B4GALT1,PLEC,SLC5A1,SLC7A11,SLC28A3,ESPN,LCTL,MPP1		9_Member	GO Molecular Functions	GO:0015145	monosaccharide transmembrane transporter activity	3.64424	6/24	6515,6517,6523,6524,6527,115584	SLC2A3,SLC2A4,SLC5A1,SLC5A2,SLC5A4,SLC5A11		10_Summary	GO Cellular Components	GO:0005903	brush border	1.80822	8/101	2028,2683,5339,6523,23657,64078,83715,197021,4354	ENPEP,B4GALT1,PLEC,SLC5A1,SLC7A11,SLC28A3,ESPN,LCTL,MPP1		DOID:4001	ovarian carcinoma	19/253	286/8007	1.6369	MMP12/FSHR/KDR/TGM2/SLC2A4/HAS2/SLC2A3/MMP13/FUT3/SNAI1/HRAS/VEGFA/CASP3/AKT1/IL10/HIF1A/EIF4EBP1/ANPEP/ALDH1A1	19
3_Member	GO Biological Processes	GO:0055086	nucleobase-containing small molecule metabolic process	0.798948	18/623	978,1400,1807,1808,1809,2645,3091,3098,4354,5166,5973,7276,7498,10007,10570,11163,53343,56896	CDA,CRMP1,DPYS,DPYSL2,DPYSL3,GCK,HIF1A,HK1,MPP1,PDK4,RENBP,TTR,XDH,GNPDA1,DPYSL4,NUDT4,NUDT9,DPYSL5		10_Member	GO Cellular Components	GO:0005903	brush border	1.80822	8/101	2028,2683,5339,6523,23657,64078,83715,197021	ENPEP,B4GALT1,PLEC,SLC5A1,SLC7A11,SLC28A3,ESPN,LCTL		9_Member	GO Molecular Functions	GO:0005412	glucose:sodium symporter activity	3.54421	4/7	6523,6524,6527,115584	SLC5A1,SLC5A2,SLC5A4,SLC5A11		10_Member	GO Cellular Components	GO:0005903	brush border	1.80822	8/101	2028,2683,5339,6523,23657,64078,83715,197021	ENPEP,B4GALT1,PLEC,SLC5A1,SLC7A11,SLC28A3,ESPN,LCTL		DOID:1036	chronic leukemia	16/253	223/8007	1.62309	IRF5/HDC/KDR/ZAP70/LAIR1/CCL19/REN/CD34/WNT16/CD52/HLA-DPB1/AR/FGF2/VEGFA/AKT1/ANPEP	16
4_Summary	GO Biological Processes	GO:0006935	chemotaxis	6.49828	35/644	1400,1808,1907,2043,2207,2246,2247,3082,3265,3586,3791,3958,3965,4354,4856,5364,5919,6352,6363,6441,6586,7249,7422,8851,8995,9048,9369,10500,10570,10663,10803,51411,56896,57408,223117,207,653,947,2683,3543,4478,5669,6402,7010,7535,11117,23657,1081,2488,3037,3091,6317,6615,7018,9480,9510,9982	CRMP1,DPYSL2,EDN2,EPHA4,FCER1G,FGF1,FGF2,HGF,HRAS,IL10,KDR,LGALS3,LGALS9,MPP1,CCN3,PLXNB1,RARRES2,CCL5,CCL19,SFTPD,SLIT3,TSC2,VEGFA,CDK5R1,TNFSF18,ARTN,NRXN3,SEMA6C,DPYSL4,CXCR6,CCR9,BIN2,DPYSL5,LRTM1,SEMA3D,AKT1,BMP5,CD34,B4GALT1,IGLL1,MSN,PSG1,SELL,TEK,ZAP70,EMILIN1,SLC7A11,CGA,FSHB,HAS2,HIF1A,SERPINB3,SNAI1,TF,ONECUT2,ADAMTS1,FGFBP1		10_Member	GO Cellular Components	GO:0098862	cluster of actin-based cell projections	1.3981	9/156	2028,2683,4354,5339,6523,23657,64078,83715,197021	ENPEP,B4GALT1,MPP1,PLEC,SLC5A1,SLC7A11,SLC28A3,ESPN,LCTL		9_Member	GO Molecular Functions	GO:0051119	sugar transmembrane transporter activity	3.48441	6/26	6515,6517,6523,6524,6527,115584	SLC2A3,SLC2A4,SLC5A1,SLC5A2,SLC5A4,SLC5A11		10_Member	GO Cellular Components	GO:0098862	cluster of actin-based cell projections	1.3981	9/156	2028,2683,4354,5339,6523,23657,64078,83715,197021	ENPEP,B4GALT1,MPP1,PLEC,SLC5A1,SLC7A11,SLC28A3,ESPN,LCTL		DOID:2394	ovarian cancer	20/253	312/8007	1.58675	MMP12/FSHR/KDR/TGM2/FURIN/SLC2A4/HAS2/SLC2A3/MMP13/FUT3/SNAI1/HRAS/VEGFA/CASP3/AKT1/IL10/HIF1A/EIF4EBP1/ANPEP/ALDH1A1	20
4_Member	GO Biological Processes	GO:0006935	chemotaxis	6.49828	35/644	1400,1808,1907,2043,2207,2246,2247,3082,3265,3586,3791,3958,3965,4354,4856,5364,5919,6352,6363,6441,6586,7249,7422,8851,8995,9048,9369,10500,10570,10663,10803,51411,56896,57408,223117	CRMP1,DPYSL2,EDN2,EPHA4,FCER1G,FGF1,FGF2,HGF,HRAS,IL10,KDR,LGALS3,LGALS9,MPP1,CCN3,PLXNB1,RARRES2,CCL5,CCL19,SFTPD,SLIT3,TSC2,VEGFA,CDK5R1,TNFSF18,ARTN,NRXN3,SEMA6C,DPYSL4,CXCR6,CCR9,BIN2,DPYSL5,LRTM1,SEMA3D		11_Summary	GO Cellular Components	GO:0070820	tertiary granule	1.73058	10/164	978,1520,2207,2352,3903,3958,4048,5273,6515,23601	CDA,CTSS,FCER1G,FOLR3,LAIR1,LGALS3,LTA4H,SERPINB10,SLC2A3,CLEC5A		9_Member	GO Molecular Functions	GO:0015144	carbohydrate transmembrane transporter activity	2.59729	6/38	6515,6517,6523,6524,6527,115584	SLC2A3,SLC2A4,SLC5A1,SLC5A2,SLC5A4,SLC5A11		11_Summary	GO Cellular Components	GO:0070820	tertiary granule	1.73058	10/164	978,1520,2207,2352,3903,3958,4048,5273,6515,23601	CDA,CTSS,FCER1G,FOLR3,LAIR1,LGALS3,LTA4H,SERPINB10,SLC2A3,CLEC5A		DOID:0060084	cell type benign neoplasm	27/253	475/8007	1.58616	TM4SF1/KDR/TP63/NAT2/CGA/GHRHR/CA9/HGF/CDK5R1/PAX2/CD34/PLEC/OGN/CTSS/AR/PTGS1/FGF1/FGF2/LGALS8/MGMT/IGF2R/VEGFA/CASP3/AKT1/IL10/HIF1A/TSC2	27
4_Member	GO Biological Processes	GO:0042330	taxis	6.49828	35/646	1400,1808,1907,2043,2207,2246,2247,3082,3265,3586,3791,3958,3965,4354,4856,5364,5919,6352,6363,6441,6586,7249,7422,8851,8995,9048,9369,10500,10570,10663,10803,51411,56896,57408,223117	CRMP1,DPYSL2,EDN2,EPHA4,FCER1G,FGF1,FGF2,HGF,HRAS,IL10,KDR,LGALS3,LGALS9,MPP1,CCN3,PLXNB1,RARRES2,CCL5,CCL19,SFTPD,SLIT3,TSC2,VEGFA,CDK5R1,TNFSF18,ARTN,NRXN3,SEMA6C,DPYSL4,CXCR6,CCR9,BIN2,DPYSL5,LRTM1,SEMA3D		11_Member	GO Cellular Components	GO:0070820	tertiary granule	1.73058	10/164	978,1520,2207,2352,3903,3958,4048,5273,6515,23601	CDA,CTSS,FCER1G,FOLR3,LAIR1,LGALS3,LTA4H,SERPINB10,SLC2A3,CLEC5A		9_Member	GO Molecular Functions	GO:0055056	D-glucose transmembrane transporter activity	2.24983	3/6	6517,6523,6524	SLC2A4,SLC5A1,SLC5A2		11_Member	GO Cellular Components	GO:0070820	tertiary granule	1.73058	10/164	978,1520,2207,2352,3903,3958,4048,5273,6515,23601	CDA,CTSS,FCER1G,FOLR3,LAIR1,LGALS3,LTA4H,SERPINB10,SLC2A3,CLEC5A		DOID:9970	obesity	20/253	313/8007	1.58616	GALR1/MCHR1/IAPP/NRXN3/SLC6A4/TNFRSF11B/TTR/OPRM1/HGF/SLC2A4/REN/RARRES2/CTSS/AR/GCK/HK1/LGALS3/SFTPD/IL10/HIF1A	20
4_Member	GO Biological Processes	GO:0060326	cell chemotaxis	4.39099	20/307	1907,2207,2246,2247,3082,3586,3791,3958,3965,4354,4856,5919,6352,6363,6441,7422,8995,10663,10803,51411	EDN2,FCER1G,FGF1,FGF2,HGF,IL10,KDR,LGALS3,LGALS9,MPP1,CCN3,RARRES2,CCL5,CCL19,SFTPD,VEGFA,TNFSF18,CXCR6,CCR9,BIN2		11_Member	GO Cellular Components	GO:1904724	tertiary granule lumen	0.617075	4/55	978,1520,2352,4048	CDA,CTSS,FOLR3,LTA4H		9_Member	GO Molecular Functions	GO:0015081	sodium ion transmembrane transporter activity	2.17633	10/146	2900,6323,6339,6523,6524,6527,6532,6581,64078,115584	GRIK4,SCN1A,SCNN1D,SLC5A1,SLC5A2,SLC5A4,SLC6A4,SLC22A3,SLC28A3,SLC5A11		11_Member	GO Cellular Components	GO:1904724	tertiary granule lumen	0.617075	4/55	978,1520,2352,4048	CDA,CTSS,FOLR3,LTA4H		DOID:1602	lymphadenitis	7/253	58/8007	1.58136	KDR/HGF/HLA-C/MMP13/VEGFA/CASP3/IL10	7
4_Member	GO Biological Processes	GO:0050900	leukocyte migration	4.31534	26/511	207,653,947,1907,2207,2683,3543,3586,3958,3965,4354,4478,4856,5669,5919,6352,6363,6402,6441,7010,7422,7535,8995,9048,11117,23657	AKT1,BMP5,CD34,EDN2,FCER1G,B4GALT1,IGLL1,IL10,LGALS3,LGALS9,MPP1,MSN,CCN3,PSG1,RARRES2,CCL5,CCL19,SELL,SFTPD,TEK,VEGFA,ZAP70,TNFSF18,ARTN,EMILIN1,SLC7A11		12_Summary	GO Cellular Components	GO:0042383	sarcolemma	1.73058	9/134	361,781,2692,3745,4988,5339,6517,8910,10211,768,2683,2847,4478,6523,10044,23657,24141,64078,80045	AQP4,CACNA2D1,GHRHR,KCNB1,OPRM1,PLEC,SLC2A4,SGCE,FLOT1,CA9,B4GALT1,MCHR1,MSN,SLC5A1,SH2D3C,SLC7A11,LAMP5,SLC28A3,GPR157		9_Member	GO Molecular Functions	GO:0005402	carbohydrate:cation symporter activity	2.17633	4/16	6523,6524,6527,115584	SLC5A1,SLC5A2,SLC5A4,SLC5A11		12_Summary	GO Cellular Components	GO:0042383	sarcolemma	1.73058	9/134	361,781,2692,3745,4988,5339,6517,8910,10211,768,2683,2847,4478,6523,10044,23657,24141,64078,80045	AQP4,CACNA2D1,GHRHR,KCNB1,OPRM1,PLEC,SLC2A4,SGCE,FLOT1,CA9,B4GALT1,MCHR1,MSN,SLC5A1,SH2D3C,SLC7A11,LAMP5,SLC28A3,GPR157		DOID:9942	lymph node disease	7/253	58/8007	1.58136	KDR/HGF/HLA-C/MMP13/VEGFA/CASP3/IL10	7
4_Member	GO Biological Processes	GO:0040017	positive regulation of locomotion	4.26934	28/587	207,1081,1907,2246,2247,2488,3037,3082,3091,3265,3791,3958,3965,5919,6317,6352,6363,6615,7010,7018,7422,8995,9048,9480,9510,9982,10500,223117	AKT1,CGA,EDN2,FGF1,FGF2,FSHB,HAS2,HGF,HIF1A,HRAS,KDR,LGALS3,LGALS9,RARRES2,SERPINB3,CCL5,CCL19,SNAI1,TEK,TF,VEGFA,TNFSF18,ARTN,ONECUT2,ADAMTS1,FGFBP1,SEMA6C,SEMA3D		12_Member	GO Cellular Components	GO:0042383	sarcolemma	1.73058	9/134	361,781,2692,3745,4988,5339,6517,8910,10211	AQP4,CACNA2D1,GHRHR,KCNB1,OPRM1,PLEC,SLC2A4,SGCE,FLOT1		9_Member	GO Molecular Functions	GO:0015370	solute:sodium symporter activity	2.0615	7/72	6523,6524,6527,6532,6581,64078,115584	SLC5A1,SLC5A2,SLC5A4,SLC6A4,SLC22A3,SLC28A3,SLC5A11		12_Member	GO Cellular Components	GO:0042383	sarcolemma	1.73058	9/134	361,781,2692,3745,4988,5339,6517,8910,10211	AQP4,CACNA2D1,GHRHR,KCNB1,OPRM1,PLEC,SLC2A4,SGCE,FLOT1		DOID:374	nutrition disease	21/253	338/8007	1.57361	GALR1/MCHR1/IAPP/SLC44A1/NRXN3/SLC6A4/TNFRSF11B/TTR/OPRM1/HGF/SLC2A4/REN/RARRES2/CTSS/AR/GCK/HK1/LGALS3/SFTPD/IL10/HIF1A	21
4_Member	GO Biological Processes	GO:2000147	positive regulation of cell motility	3.99252	27/574	207,1081,1907,2246,2247,2488,3037,3082,3091,3265,3791,3958,3965,5919,6317,6352,6363,6615,7010,7018,7422,8995,9480,9510,9982,10500,223117	AKT1,CGA,EDN2,FGF1,FGF2,FSHB,HAS2,HGF,HIF1A,HRAS,KDR,LGALS3,LGALS9,RARRES2,SERPINB3,CCL5,CCL19,SNAI1,TEK,TF,VEGFA,TNFSF18,ONECUT2,ADAMTS1,FGFBP1,SEMA6C,SEMA3D		12_Member	GO Cellular Components	GO:0031253	cell projection membrane	1.11563	13/338	768,2683,2847,3745,4478,4988,6523,8910,10044,23657,24141,64078,80045	CA9,B4GALT1,MCHR1,KCNB1,MSN,OPRM1,SLC5A1,SGCE,SH2D3C,SLC7A11,LAMP5,SLC28A3,GPR157		9_Member	GO Molecular Functions	GO:0008509	anion transmembrane transporter activity	1.74487	18/462	1080,2030,2561,2697,6515,6517,6523,6524,6527,6532,6581,9376,23446,23657,55244,55508,64078,115584	CFTR,SLC29A1,GABRB2,GJA1,SLC2A3,SLC2A4,SLC5A1,SLC5A2,SLC5A4,SLC6A4,SLC22A3,SLC22A8,SLC44A1,SLC7A11,SLC47A1,SLC35E3,SLC28A3,SLC5A11		12_Member	GO Cellular Components	GO:0031253	cell projection membrane	1.11563	13/338	768,2683,2847,3745,4478,4988,6523,8910,10044,23657,24141,64078,80045	CA9,B4GALT1,MCHR1,KCNB1,MSN,OPRM1,SLC5A1,SGCE,SH2D3C,SLC7A11,LAMP5,SLC28A3,GPR157		DOID:10952	nephritis	12/253	147/8007	1.57361	DNASE1/IRF5/IL18BP/HGF/CCL5/NPHS2/LGALS3/PTGS1/SELL/VEGFA/CASP3/IL10	12
4_Member	GO Biological Processes	GO:0051272	positive regulation of cellular component movement	3.88045	27/586	207,1081,1907,2246,2247,2488,3037,3082,3091,3265,3791,3958,3965,5919,6317,6352,6363,6615,7010,7018,7422,8995,9480,9510,9982,10500,223117	AKT1,CGA,EDN2,FGF1,FGF2,FSHB,HAS2,HGF,HIF1A,HRAS,KDR,LGALS3,LGALS9,RARRES2,SERPINB3,CCL5,CCL19,SNAI1,TEK,TF,VEGFA,TNFSF18,ONECUT2,ADAMTS1,FGFBP1,SEMA6C,SEMA3D		12_Member	GO Cellular Components	GO:0032590	dendrite membrane	0.905599	4/43	3745,4988,8910,24141	KCNB1,OPRM1,SGCE,LAMP5		9_Member	GO Molecular Functions	GO:0022804	active transmembrane transporter activity	1.36493	13/302	1080,6523,6524,6527,6532,6581,9376,23657,55244,55508,64078,64137,115584	CFTR,SLC5A1,SLC5A2,SLC5A4,SLC6A4,SLC22A3,SLC22A8,SLC7A11,SLC47A1,SLC35E3,SLC28A3,ABCG4,SLC5A11		12_Member	GO Cellular Components	GO:0032590	dendrite membrane	0.905599	4/43	3745,4988,8910,24141	KCNB1,OPRM1,SGCE,LAMP5		DOID:0080000	muscular disease	24/253	408/8007	1.57361	GJA1/TGM2/CHRM2/CCL19/COL9A1/SLC6A4/FST/MYOM1/TNFRSF11B/OPRM1/HGF/AQP4/MAOB/NR3C2/MYH2/HLA-DPB1/EDN2/PLEC/AR/IFNB1/B4GALT1/HRAS/VEGFA/IL10	24
4_Member	GO Biological Processes	GO:0030335	positive regulation of cell migration	3.88045	26/550	207,1081,1907,2246,2247,2488,3037,3082,3091,3265,3791,3958,3965,5919,6317,6352,6363,6615,7010,7422,8995,9480,9510,9982,10500,223117	AKT1,CGA,EDN2,FGF1,FGF2,FSHB,HAS2,HGF,HIF1A,HRAS,KDR,LGALS3,LGALS9,RARRES2,SERPINB3,CCL5,CCL19,SNAI1,TEK,VEGFA,TNFSF18,ONECUT2,ADAMTS1,FGFBP1,SEMA6C,SEMA3D		13_Summary	GO Cellular Components	GO:0045177	apical part of cell	1.707	17/416	343,947,1080,2028,2030,2697,4478,5972,6523,7010,7018,7348,9376,10211,23657,55244,221395,361,768,2683,3766	AQP8,CD34,CFTR,ENPEP,SLC29A1,GJA1,MSN,REN,SLC5A1,TEK,TF,UPK1B,SLC22A8,FLOT1,SLC7A11,SLC47A1,ADGRF5,AQP4,CA9,B4GALT1,KCNJ10		9_Member	GO Molecular Functions	GO:0015294	solute:cation symporter activity	1.36493	7/99	6523,6524,6527,6532,6581,64078,115584	SLC5A1,SLC5A2,SLC5A4,SLC6A4,SLC22A3,SLC28A3,SLC5A11		13_Summary	GO Cellular Components	GO:0045177	apical part of cell	1.707	17/416	343,947,1080,2028,2030,2697,4478,5972,6523,7010,7018,7348,9376,10211,23657,55244,221395,361,768,2683,3766	AQP8,CD34,CFTR,ENPEP,SLC29A1,GJA1,MSN,REN,SLC5A1,TEK,TF,UPK1B,SLC22A8,FLOT1,SLC7A11,SLC47A1,ADGRF5,AQP4,CA9,B4GALT1,KCNJ10		DOID:6000	congestive heart failure	16/253	229/8007	1.57361	GJA1/FKBP1B/CORIN/PURA/NOX5/SLC6A4/TNFRSF11B/TTR/HGF/SLC2A4/CD34/MMP13/LGALS3/FGF2/VEGFA/IL10	16
4_Member	GO Biological Processes	GO:0050920	regulation of chemotaxis	3.35392	15/224	1907,2246,2247,3791,3965,4354,4856,5919,6352,6363,7422,8995,9048,10500,223117	EDN2,FGF1,FGF2,KDR,LGALS9,MPP1,CCN3,RARRES2,CCL5,CCL19,VEGFA,TNFSF18,ARTN,SEMA6C,SEMA3D		13_Member	GO Cellular Components	GO:0045177	apical part of cell	1.707	17/416	343,947,1080,2028,2030,2697,4478,5972,6523,7010,7018,7348,9376,10211,23657,55244,221395	AQP8,CD34,CFTR,ENPEP,SLC29A1,GJA1,MSN,REN,SLC5A1,TEK,TF,UPK1B,SLC22A8,FLOT1,SLC7A11,SLC47A1,ADGRF5		9_Member	GO Molecular Functions	GO:0015291	secondary active transmembrane transporter activity	1.21243	11/240	6523,6524,6527,6532,6581,9376,23657,55244,55508,64078,115584	SLC5A1,SLC5A2,SLC5A4,SLC6A4,SLC22A3,SLC22A8,SLC7A11,SLC47A1,SLC35E3,SLC28A3,SLC5A11		13_Member	GO Cellular Components	GO:0045177	apical part of cell	1.707	17/416	343,947,1080,2028,2030,2697,4478,5972,6523,7010,7018,7348,9376,10211,23657,55244,221395	AQP8,CD34,CFTR,ENPEP,SLC29A1,GJA1,MSN,REN,SLC5A1,TEK,TF,UPK1B,SLC22A8,FLOT1,SLC7A11,SLC47A1,ADGRF5		DOID:657	adenoma	21/253	340/8007	1.56824	KDR/TP63/NAT2/CGA/GHRHR/CA9/HGF/PAX2/PLEC/OGN/AR/PTGS1/FGF2/LGALS8/MGMT/IGF2R/VEGFA/CASP3/AKT1/IL10/HIF1A	21
4_Member	GO Biological Processes	GO:0002685	regulation of leukocyte migration	3.16322	14/206	207,653,1907,3958,3965,4354,4478,4856,5919,6352,6363,7422,8995,11117	AKT1,BMP5,EDN2,LGALS3,LGALS9,MPP1,MSN,CCN3,RARRES2,CCL5,CCL19,VEGFA,TNFSF18,EMILIN1		13_Member	GO Cellular Components	GO:0009925	basal plasma membrane	1.55023	12/242	361,768,947,2030,2683,3766,4478,7010,7018,9376,10211,55244	AQP4,CA9,CD34,SLC29A1,B4GALT1,KCNJ10,MSN,TEK,TF,SLC22A8,FLOT1,SLC47A1		9_Member	GO Molecular Functions	GO:1901505	carbohydrate derivative transmembrane transporter activity	1.19445	5/53	2030,6523,6524,55508,64078	SLC29A1,SLC5A1,SLC5A2,SLC35E3,SLC28A3		13_Member	GO Cellular Components	GO:0009925	basal plasma membrane	1.55023	12/242	361,768,947,2030,2683,3766,4478,7010,7018,9376,10211,55244	AQP4,CA9,CD34,SLC29A1,B4GALT1,KCNJ10,MSN,TEK,TF,SLC22A8,FLOT1,SLC47A1		DOID:1520	colon carcinoma	13/253	168/8007	1.56824	IL18BP/HAS2/FUT3/KRT20/SNAI1/LGALS2/LGALS3/ALDH1B1/LGALS4/SELL/VEGFA/AKT1/HIF1A	13
4_Member	GO Biological Processes	GO:1905517	macrophage migration	2.67961	7/53	1907,3958,5919,6352,6441,8995,11117	EDN2,LGALS3,RARRES2,CCL5,SFTPD,TNFSF18,EMILIN1		13_Member	GO Cellular Components	GO:0045178	basal part of cell	1.3981	12/260	361,768,947,2030,2683,3766,4478,7010,7018,9376,10211,55244	AQP4,CA9,CD34,SLC29A1,B4GALT1,KCNJ10,MSN,TEK,TF,SLC22A8,FLOT1,SLC47A1		9_Member	GO Molecular Functions	GO:0022853	active ion transmembrane transporter activity	0.751499	9/207	6523,6524,6527,6532,6581,9376,23657,64078,115584	SLC5A1,SLC5A2,SLC5A4,SLC6A4,SLC22A3,SLC22A8,SLC7A11,SLC28A3,SLC5A11		13_Member	GO Cellular Components	GO:0045178	basal part of cell	1.3981	12/260	361,768,947,2030,2683,3766,4478,7010,7018,9376,10211,55244	AQP4,CA9,CD34,SLC29A1,B4GALT1,KCNJ10,MSN,TEK,TF,SLC22A8,FLOT1,SLC47A1		DOID:319	spinal cord disease	5/253	31/8007	1.55737	HLA-C/AR/VEGFA/IL10/DPYSL5	5
4_Member	GO Biological Processes	GO:0048246	macrophage chemotaxis	2.54865	6/38	1907,3958,5919,6352,6441,8995	EDN2,LGALS3,RARRES2,CCL5,SFTPD,TNFSF18		13_Member	GO Cellular Components	GO:0016323	basolateral plasma membrane	1.1716	10/213	361,768,2030,2683,3766,4478,7010,9376,10211,55244	AQP4,CA9,SLC29A1,B4GALT1,KCNJ10,MSN,TEK,SLC22A8,FLOT1,SLC47A1		9_Member	GO Molecular Functions	GO:0015293	symporter activity	0.64869	7/143	6523,6524,6527,6532,6581,64078,115584	SLC5A1,SLC5A2,SLC5A4,SLC6A4,SLC22A3,SLC28A3,SLC5A11		13_Member	GO Cellular Components	GO:0016323	basolateral plasma membrane	1.1716	10/213	361,768,2030,2683,3766,4478,7010,9376,10211,55244	AQP4,CA9,SLC29A1,B4GALT1,KCNJ10,MSN,TEK,SLC22A8,FLOT1,SLC47A1		DOID:11260	rabies	7/253	60/8007	1.55737	IAPP/FURIN/ACO2/AR/IL2/SLC28A3/CASP3	7
4_Member	GO Biological Processes	GO:0071674	mononuclear cell migration	2.35995	12/191	207,653,3958,3965,4478,4856,5919,6352,6363,7535,8995,9048	AKT1,BMP5,LGALS3,LGALS9,MSN,CCN3,RARRES2,CCL5,CCL19,ZAP70,TNFSF18,ARTN		13_Member	GO Cellular Components	GO:0016324	apical plasma membrane	0.992911	13/353	947,1080,2028,2030,2697,4478,6523,7010,7018,7348,9376,10211,55244	CD34,CFTR,ENPEP,SLC29A1,GJA1,MSN,SLC5A1,TEK,TF,UPK1B,SLC22A8,FLOT1,SLC47A1		9_Member	GO Molecular Functions	GO:1901618	organic hydroxy compound transmembrane transporter activity	0.641592	4/49	6523,6532,6581,115584	SLC5A1,SLC6A4,SLC22A3,SLC5A11		13_Member	GO Cellular Components	GO:0016324	apical plasma membrane	0.992911	13/353	947,1080,2028,2030,2697,4478,6523,7010,7018,7348,9376,10211,55244	CD34,CFTR,ENPEP,SLC29A1,GJA1,MSN,SLC5A1,TEK,TF,UPK1B,SLC22A8,FLOT1,SLC47A1		DOID:0060041	autism spectrum disorder	14/253	190/8007	1.55737	GJA1/HOXD12/KDR/NLGN4Y/SLC6A4/HGF/AQP4/MARK1/SCN1A/AR/VEGFA/CASP3/AKT1/TSC2	14
4_Member	GO Biological Processes	GO:0030595	leukocyte chemotaxis	2.29372	13/227	1907,2207,3586,3958,3965,4354,4856,5919,6352,6363,6441,7422,8995	EDN2,FCER1G,IL10,LGALS3,LGALS9,MPP1,CCN3,RARRES2,CCL5,CCL19,SFTPD,VEGFA,TNFSF18		14_Summary	GO Cellular Components	GO:0045121	membrane raft	1.45929	14/325	836,2697,3037,3098,3791,4988,5045,6517,6532,7010,7535,7827,10211,23624	CASP3,GJA1,HAS2,HK1,KDR,OPRM1,FURIN,SLC2A4,SLC6A4,TEK,ZAP70,NPHS2,FLOT1,CBLC		10_Summary	GO Molecular Functions	GO:0015267	channel activity	3.57361	23/481	343,361,781,1080,1144,2281,2561,2697,2706,2900,3739,3745,3766,4988,6323,6339,10089,10242,26251,27039,79400,79905,81033,6523,6524,6527,6532,6581,64078,115584,23439,23446,55244	AQP8,AQP4,CACNA2D1,CFTR,CHRND,FKBP1B,GABRB2,GJA1,GJB2,GRIK4,KCNA4,KCNB1,KCNJ10,OPRM1,SCN1A,SCNN1D,KCNK7,KCNMB2,KCNG2,PKD2L2,NOX5,TMC7,KCNH6,SLC5A1,SLC5A2,SLC5A4,SLC6A4,SLC22A3,SLC28A3,SLC5A11,ATP1B4,SLC44A1,SLC47A1		14_Summary	GO Cellular Components	GO:0045121	membrane raft	1.45929	14/325	836,2697,3037,3098,3791,4988,5045,6517,6532,7010,7535,7827,10211,23624	CASP3,GJA1,HAS2,HK1,KDR,OPRM1,FURIN,SLC2A4,SLC6A4,TEK,ZAP70,NPHS2,FLOT1,CBLC		DOID:12849	autistic disorder	14/253	190/8007	1.55737	GJA1/HOXD12/KDR/NLGN4Y/SLC6A4/HGF/AQP4/MARK1/SCN1A/AR/VEGFA/CASP3/AKT1/TSC2	14
4_Member	GO Biological Processes	GO:0071675	regulation of mononuclear cell migration	2.27945	9/111	207,653,3958,3965,4478,4856,5919,6352,8995	AKT1,BMP5,LGALS3,LGALS9,MSN,CCN3,RARRES2,CCL5,TNFSF18		14_Member	GO Cellular Components	GO:0045121	membrane raft	1.45929	14/325	836,2697,3037,3098,3791,4988,5045,6517,6532,7010,7535,7827,10211,23624	CASP3,GJA1,HAS2,HK1,KDR,OPRM1,FURIN,SLC2A4,SLC6A4,TEK,ZAP70,NPHS2,FLOT1,CBLC		10_Member	GO Molecular Functions	GO:0015267	channel activity	3.57361	23/481	343,361,781,1080,1144,2281,2561,2697,2706,2900,3739,3745,3766,4988,6323,6339,10089,10242,26251,27039,79400,79905,81033	AQP8,AQP4,CACNA2D1,CFTR,CHRND,FKBP1B,GABRB2,GJA1,GJB2,GRIK4,KCNA4,KCNB1,KCNJ10,OPRM1,SCN1A,SCNN1D,KCNK7,KCNMB2,KCNG2,PKD2L2,NOX5,TMC7,KCNH6		14_Member	GO Cellular Components	GO:0045121	membrane raft	1.45929	14/325	836,2697,3037,3098,3791,4988,5045,6517,6532,7010,7535,7827,10211,23624	CASP3,GJA1,HAS2,HK1,KDR,OPRM1,FURIN,SLC2A4,SLC6A4,TEK,ZAP70,NPHS2,FLOT1,CBLC		DOID:1123	spondyloarthropathy	8/253	77/8007	1.54465	ICOS/TNFRSF11B/HLA-C/ERAP2/CA1/IL2/IL10/ERAP1	8
4_Member	GO Biological Processes	GO:0050921	positive regulation of chemotaxis	2.26172	10/139	1907,2247,3791,3965,5919,6352,6363,7422,8995,9048	EDN2,FGF2,KDR,LGALS9,RARRES2,CCL5,CCL19,VEGFA,TNFSF18,ARTN		14_Member	GO Cellular Components	GO:0098857	membrane microdomain	1.45929	14/325	836,2697,3037,3098,3791,4988,5045,6517,6532,7010,7535,7827,10211,23624	CASP3,GJA1,HAS2,HK1,KDR,OPRM1,FURIN,SLC2A4,SLC6A4,TEK,ZAP70,NPHS2,FLOT1,CBLC		10_Member	GO Molecular Functions	GO:0022803	passive transmembrane transporter activity	3.57361	23/482	343,361,781,1080,1144,2281,2561,2697,2706,2900,3739,3745,3766,4988,6323,6339,10089,10242,26251,27039,79400,79905,81033	AQP8,AQP4,CACNA2D1,CFTR,CHRND,FKBP1B,GABRB2,GJA1,GJB2,GRIK4,KCNA4,KCNB1,KCNJ10,OPRM1,SCN1A,SCNN1D,KCNK7,KCNMB2,KCNG2,PKD2L2,NOX5,TMC7,KCNH6		14_Member	GO Cellular Components	GO:0098857	membrane microdomain	1.45929	14/325	836,2697,3037,3098,3791,4988,5045,6517,6532,7010,7535,7827,10211,23624	CASP3,GJA1,HAS2,HK1,KDR,OPRM1,FURIN,SLC2A4,SLC6A4,TEK,ZAP70,NPHS2,FLOT1,CBLC		DOID:654	overnutrition	20/253	322/8007	1.53977	GALR1/MCHR1/IAPP/NRXN3/SLC6A4/TNFRSF11B/TTR/OPRM1/HGF/SLC2A4/REN/RARRES2/CTSS/AR/GCK/HK1/LGALS3/SFTPD/IL10/HIF1A	20
4_Member	GO Biological Processes	GO:0002688	regulation of leukocyte chemotaxis	2.11303	9/119	1907,3965,4354,4856,5919,6352,6363,7422,8995	EDN2,LGALS9,MPP1,CCN3,RARRES2,CCL5,CCL19,VEGFA,TNFSF18		15_Summary	GO Cellular Components	GO:0000323	lytic vacuole	1.44874	23/705	290,947,1080,1463,1520,1783,2028,2683,2697,2799,3115,4012,4969,5076,6317,6441,7249,7276,7299,10211,23650,24141,653361	ANPEP,CD34,CFTR,NCAN,CTSS,DYNC1LI2,ENPEP,B4GALT1,GJA1,GNS,HLA-DPB1,LNPEP,OGN,PAX2,SERPINB3,SFTPD,TSC2,TTR,TYR,FLOT1,TRIM29,LAMP5,NCF1		10_Member	GO Molecular Functions	GO:0046873	metal ion transmembrane transporter activity	3.38344	21/426	781,2281,2900,3739,3745,3766,4988,6323,6339,6523,6524,6527,6532,6581,10089,10242,26251,27039,64078,81033,115584	CACNA2D1,FKBP1B,GRIK4,KCNA4,KCNB1,KCNJ10,OPRM1,SCN1A,SCNN1D,SLC5A1,SLC5A2,SLC5A4,SLC6A4,SLC22A3,KCNK7,KCNMB2,KCNG2,PKD2L2,SLC28A3,KCNH6,SLC5A11		15_Summary	GO Cellular Components	GO:0000323	lytic vacuole	1.44874	23/705	290,947,1080,1463,1520,1783,2028,2683,2697,2799,3115,4012,4969,5076,6317,6441,7249,7276,7299,10211,23650,24141,653361	ANPEP,CD34,CFTR,NCAN,CTSS,DYNC1LI2,ENPEP,B4GALT1,GJA1,GNS,HLA-DPB1,LNPEP,OGN,PAX2,SERPINB3,SFTPD,TSC2,TTR,TYR,FLOT1,TRIM29,LAMP5,NCF1		DOID:229	female reproductive system disease	14/253	193/8007	1.52773	MMP12/FSHR/KDR/TP63/FST/TNFRSF11B/TEK/AXL/AQP8/CCL5/MMP13/AR/VEGFA/IL10	14
4_Member	GO Biological Processes	GO:0097529	myeloid leukocyte migration	1.96107	12/220	1907,2207,3958,4354,4856,5919,6352,6363,6441,7422,8995,11117	EDN2,FCER1G,LGALS3,MPP1,CCN3,RARRES2,CCL5,CCL19,SFTPD,VEGFA,TNFSF18,EMILIN1		15_Member	GO Cellular Components	GO:0000323	lytic vacuole	1.44874	23/705	290,947,1080,1463,1520,1783,2028,2683,2697,2799,3115,4012,4969,5076,6317,6441,7249,7276,7299,10211,23650,24141,653361	ANPEP,CD34,CFTR,NCAN,CTSS,DYNC1LI2,ENPEP,B4GALT1,GJA1,GNS,HLA-DPB1,LNPEP,OGN,PAX2,SERPINB3,SFTPD,TSC2,TTR,TYR,FLOT1,TRIM29,LAMP5,NCF1		10_Member	GO Molecular Functions	GO:0008324	cation transmembrane transporter activity	3.15087	26/630	781,1144,2281,2900,3739,3745,3766,4988,6323,6339,6523,6524,6527,6532,6581,10089,10242,23439,23446,26251,27039,55244,64078,79400,81033,115584	CACNA2D1,CHRND,FKBP1B,GRIK4,KCNA4,KCNB1,KCNJ10,OPRM1,SCN1A,SCNN1D,SLC5A1,SLC5A2,SLC5A4,SLC6A4,SLC22A3,KCNK7,KCNMB2,ATP1B4,SLC44A1,KCNG2,PKD2L2,SLC47A1,SLC28A3,NOX5,KCNH6,SLC5A11		15_Member	GO Cellular Components	GO:0000323	lytic vacuole	1.44874	23/705	290,947,1080,1463,1520,1783,2028,2683,2697,2799,3115,4012,4969,5076,6317,6441,7249,7276,7299,10211,23650,24141,653361	ANPEP,CD34,CFTR,NCAN,CTSS,DYNC1LI2,ENPEP,B4GALT1,GJA1,GNS,HLA-DPB1,LNPEP,OGN,PAX2,SERPINB3,SFTPD,TSC2,TTR,TYR,FLOT1,TRIM29,LAMP5,NCF1		DOID:3302	chordoma	4/253	20/8007	1.52773	AR/LGALS3/VEGFA/HIF1A	4
4_Member	GO Biological Processes	GO:0002690	positive regulation of leukocyte chemotaxis	1.62366	7/91	1907,3965,5919,6352,6363,7422,8995	EDN2,LGALS9,RARRES2,CCL5,CCL19,VEGFA,TNFSF18		15_Member	GO Cellular Components	GO:0005764	lysosome	1.44874	23/705	290,947,1080,1463,1520,1783,2028,2683,2697,2799,3115,4012,4969,5076,6317,6441,7249,7276,7299,10211,23650,24141,653361	ANPEP,CD34,CFTR,NCAN,CTSS,DYNC1LI2,ENPEP,B4GALT1,GJA1,GNS,HLA-DPB1,LNPEP,OGN,PAX2,SERPINB3,SFTPD,TSC2,TTR,TYR,FLOT1,TRIM29,LAMP5,NCF1		10_Member	GO Molecular Functions	GO:0022890	inorganic cation transmembrane transporter activity	2.84291	24/582	781,1144,2281,2900,3739,3745,3766,4988,6323,6339,6523,6524,6527,6532,6581,10089,10242,23439,26251,27039,64078,79400,81033,115584	CACNA2D1,CHRND,FKBP1B,GRIK4,KCNA4,KCNB1,KCNJ10,OPRM1,SCN1A,SCNN1D,SLC5A1,SLC5A2,SLC5A4,SLC6A4,SLC22A3,KCNK7,KCNMB2,ATP1B4,KCNG2,PKD2L2,SLC28A3,NOX5,KCNH6,SLC5A11		15_Member	GO Cellular Components	GO:0005764	lysosome	1.44874	23/705	290,947,1080,1463,1520,1783,2028,2683,2697,2799,3115,4012,4969,5076,6317,6441,7249,7276,7299,10211,23650,24141,653361	ANPEP,CD34,CFTR,NCAN,CTSS,DYNC1LI2,ENPEP,B4GALT1,GJA1,GNS,HLA-DPB1,LNPEP,OGN,PAX2,SERPINB3,SFTPD,TSC2,TTR,TYR,FLOT1,TRIM29,LAMP5,NCF1		DOID:3303	notochordal cancer	4/253	20/8007	1.52773	AR/LGALS3/VEGFA/HIF1A	4
4_Member	GO Biological Processes	GO:0071621	granulocyte chemotaxis	1.53675	8/124	1907,2207,3958,4354,5919,6352,6363,8995	EDN2,FCER1G,LGALS3,MPP1,RARRES2,CCL5,CCL19,TNFSF18		15_Member	GO Cellular Components	GO:0005773	vacuole	1.02869	23/799	290,947,1080,1463,1520,1783,2028,2683,2697,2799,3115,4012,4969,5076,6317,6441,7249,7276,7299,10211,23650,24141,653361	ANPEP,CD34,CFTR,NCAN,CTSS,DYNC1LI2,ENPEP,B4GALT1,GJA1,GNS,HLA-DPB1,LNPEP,OGN,PAX2,SERPINB3,SFTPD,TSC2,TTR,TYR,FLOT1,TRIM29,LAMP5,NCF1		10_Member	GO Molecular Functions	GO:0022836	gated channel activity	2.61365	17/340	781,1080,1144,2281,2561,2900,3739,3745,3766,4988,6323,6339,10089,10242,26251,79905,81033	CACNA2D1,CFTR,CHRND,FKBP1B,GABRB2,GRIK4,KCNA4,KCNB1,KCNJ10,OPRM1,SCN1A,SCNN1D,KCNK7,KCNMB2,KCNG2,TMC7,KCNH6		15_Member	GO Cellular Components	GO:0005773	vacuole	1.02869	23/799	290,947,1080,1463,1520,1783,2028,2683,2697,2799,3115,4012,4969,5076,6317,6441,7249,7276,7299,10211,23650,24141,653361	ANPEP,CD34,CFTR,NCAN,CTSS,DYNC1LI2,ENPEP,B4GALT1,GJA1,GNS,HLA-DPB1,LNPEP,OGN,PAX2,SERPINB3,SFTPD,TSC2,TTR,TYR,FLOT1,TRIM29,LAMP5,NCF1		DOID:9993	hypoglycemia	3/253	10/8007	1.52773	SLC2A4/SLC2A3/NR3C2	3
4_Member	GO Biological Processes	GO:0071622	regulation of granulocyte chemotaxis	1.43665	5/49	4354,5919,6352,6363,8995	MPP1,RARRES2,CCL5,CCL19,TNFSF18		16_Summary	GO Cellular Components	GO:0043235	receptor complex	1.3981	19/540	238,558,1144,1380,2043,2492,2561,2861,2900,3561,3791,4306,5364,7010,7018,7535,11117,55507,64109	ALK,AXL,CHRND,CR2,EPHA4,FSHR,GABRB2,GPR37,GRIK4,IL2RG,KDR,NR3C2,PLXNB1,TEK,TF,ZAP70,EMILIN1,GPRC5D,CRLF2		10_Member	GO Molecular Functions	GO:0005216	ion channel activity	2.38784	19/432	781,1080,1144,2281,2561,2900,3739,3745,3766,4988,6323,6339,10089,10242,26251,27039,79400,79905,81033	CACNA2D1,CFTR,CHRND,FKBP1B,GABRB2,GRIK4,KCNA4,KCNB1,KCNJ10,OPRM1,SCN1A,SCNN1D,KCNK7,KCNMB2,KCNG2,PKD2L2,NOX5,TMC7,KCNH6		16_Summary	GO Cellular Components	GO:0043235	receptor complex	1.3981	19/540	238,558,1144,1380,2043,2492,2561,2861,2900,3561,3791,4306,5364,7010,7018,7535,11117,55507,64109	ALK,AXL,CHRND,CR2,EPHA4,FSHR,GABRB2,GPR37,GRIK4,IL2RG,KDR,NR3C2,PLXNB1,TEK,TF,ZAP70,EMILIN1,GPRC5D,CRLF2		DOID:5520	head and neck squamous cell carcinoma	13/253	174/8007	1.50827	GALR1/TP63/HGF/SNAI1/MGMT/VEGFA/CASP3/AKT1/IL10/HIF1A/ANPEP/ENPEP/ALDH1A1	13
4_Member	GO Biological Processes	GO:0002687	positive regulation of leukocyte migration	1.39999	8/133	1907,3958,3965,5919,6352,6363,7422,8995	EDN2,LGALS3,LGALS9,RARRES2,CCL5,CCL19,VEGFA,TNFSF18		16_Member	GO Cellular Components	GO:0043235	receptor complex	1.3981	19/540	238,558,1144,1380,2043,2492,2561,2861,2900,3561,3791,4306,5364,7010,7018,7535,11117,55507,64109	ALK,AXL,CHRND,CR2,EPHA4,FSHR,GABRB2,GPR37,GRIK4,IL2RG,KDR,NR3C2,PLXNB1,TEK,TF,ZAP70,EMILIN1,GPRC5D,CRLF2		10_Member	GO Molecular Functions	GO:0005261	cation channel activity	2.27571	16/334	781,1144,2281,2900,3739,3745,3766,4988,6323,6339,10089,10242,26251,27039,79400,81033	CACNA2D1,CHRND,FKBP1B,GRIK4,KCNA4,KCNB1,KCNJ10,OPRM1,SCN1A,SCNN1D,KCNK7,KCNMB2,KCNG2,PKD2L2,NOX5,KCNH6		16_Member	GO Cellular Components	GO:0043235	receptor complex	1.3981	19/540	238,558,1144,1380,2043,2492,2561,2861,2900,3561,3791,4306,5364,7010,7018,7535,11117,55507,64109	ALK,AXL,CHRND,CR2,EPHA4,FSHR,GABRB2,GPR37,GRIK4,IL2RG,KDR,NR3C2,PLXNB1,TEK,TF,ZAP70,EMILIN1,GPRC5D,CRLF2		DOID:381	arthropathy	9/253	97/8007	1.50827	ICOS/TNFRSF11B/HLA-C/ERAP2/CA1/IL2/VEGFA/IL10/ERAP1	9
4_Member	GO Biological Processes	GO:0010759	positive regulation of macrophage chemotaxis	1.1814	3/17	5919,6352,8995	RARRES2,CCL5,TNFSF18		17_Summary	GO Cellular Components	GO:0048471	perinuclear region of cytoplasm	1.3812	23/720	827,947,1780,2706,3265,3482,4478,5071,5339,5582,6517,6523,6855,7018,7249,7299,8851,8854,9863,26031,27141,54490,57551	CAPN6,CD34,DYNC1I1,GJB2,HRAS,IGF2R,MSN,PRKN,PLEC,PRKCG,SLC2A4,SLC5A1,SYP,TF,TSC2,TYR,CDK5R1,ALDH1A2,MAGI2,OSBPL3,CIDEB,UGT2B28,TAOK1		10_Member	GO Molecular Functions	GO:0005267	potassium channel activity	1.51694	8/121	2900,3739,3745,3766,10089,10242,26251,81033	GRIK4,KCNA4,KCNB1,KCNJ10,KCNK7,KCNMB2,KCNG2,KCNH6		17_Summary	GO Cellular Components	GO:0048471	perinuclear region of cytoplasm	1.3812	23/720	827,947,1780,2706,3265,3482,4478,5071,5339,5582,6517,6523,6855,7018,7249,7299,8851,8854,9863,26031,27141,54490,57551	CAPN6,CD34,DYNC1I1,GJB2,HRAS,IGF2R,MSN,PRKN,PLEC,PRKCG,SLC2A4,SLC5A1,SYP,TF,TSC2,TYR,CDK5R1,ALDH1A2,MAGI2,OSBPL3,CIDEB,UGT2B28,TAOK1		DOID:688	embryonal cancer	22/253	373/8007	1.50827	TM4SF1/KDR/S100A2/CXCR6/PLXNB1/HMG20B/CA9/SERPINB3/AXL/AQP4/IL2RG/CCND2/SNAI1/PCSK2/AR/LGALS3/LGALS7/IL2/LGALS8/MGMT/IGF2R/IL10	22
4_Member	GO Biological Processes	GO:0097530	granulocyte migration	1.17709	8/149	1907,2207,3958,4354,5919,6352,6363,8995	EDN2,FCER1G,LGALS3,MPP1,RARRES2,CCL5,CCL19,TNFSF18		17_Member	GO Cellular Components	GO:0048471	perinuclear region of cytoplasm	1.3812	23/720	827,947,1780,2706,3265,3482,4478,5071,5339,5582,6517,6523,6855,7018,7249,7299,8851,8854,9863,26031,27141,54490,57551	CAPN6,CD34,DYNC1I1,GJB2,HRAS,IGF2R,MSN,PRKN,PLEC,PRKCG,SLC2A4,SLC5A1,SYP,TF,TSC2,TYR,CDK5R1,ALDH1A2,MAGI2,OSBPL3,CIDEB,UGT2B28,TAOK1		10_Member	GO Molecular Functions	GO:0015079	potassium ion transmembrane transporter activity	0.972519	8/153	2900,3739,3745,3766,10089,10242,26251,81033	GRIK4,KCNA4,KCNB1,KCNJ10,KCNK7,KCNMB2,KCNG2,KCNH6		17_Member	GO Cellular Components	GO:0048471	perinuclear region of cytoplasm	1.3812	23/720	827,947,1780,2706,3265,3482,4478,5071,5339,5582,6517,6523,6855,7018,7249,7299,8851,8854,9863,26031,27141,54490,57551	CAPN6,CD34,DYNC1I1,GJB2,HRAS,IGF2R,MSN,PRKN,PLEC,PRKCG,SLC2A4,SLC5A1,SYP,TF,TSC2,TYR,CDK5R1,ALDH1A2,MAGI2,OSBPL3,CIDEB,UGT2B28,TAOK1		DOID:6713	cerebrovascular disease	10/253	116/8007	1.49801	ALOX5AP/TNFRSF11B/TTR/HGF/AQP4/LGALS2/FGF1/FGF2/CASP3/HIF1A	10
4_Member	GO Biological Processes	GO:1905521	regulation of macrophage migration	1.08101	4/39	5919,6352,8995,11117	RARRES2,CCL5,TNFSF18,EMILIN1		18_Summary	GO Cellular Components	GO:0016528	sarcoplasm	1.22055	6/79	781,2281,5339,6517,7498,55214	CACNA2D1,FKBP1B,PLEC,SLC2A4,XDH,P3H2		10_Member	GO Molecular Functions	GO:0005244	voltage-gated ion channel activity	0.854104	9/198	781,3739,3745,3766,4988,6323,10089,26251,81033	CACNA2D1,KCNA4,KCNB1,KCNJ10,OPRM1,SCN1A,KCNK7,KCNG2,KCNH6		18_Summary	GO Cellular Components	GO:0016528	sarcoplasm	1.22055	6/79	781,2281,5339,6517,7498,55214	CACNA2D1,FKBP1B,PLEC,SLC2A4,XDH,P3H2		DOID:4766	embryoma	21/253	352/8007	1.48698	TM4SF1/KDR/S100A2/CXCR6/PLXNB1/HMG20B/CA9/SERPINB3/AXL/AQP4/IL2RG/SNAI1/PCSK2/AR/LGALS3/LGALS7/IL2/LGALS8/MGMT/IGF2R/IL10	21
4_Member	GO Biological Processes	GO:0002548	monocyte chemotaxis	0.976852	5/69	3958,4856,6352,6363,8995	LGALS3,CCN3,CCL5,CCL19,TNFSF18		18_Member	GO Cellular Components	GO:0016528	sarcoplasm	1.22055	6/79	781,2281,5339,6517,7498,55214	CACNA2D1,FKBP1B,PLEC,SLC2A4,XDH,P3H2		10_Member	GO Molecular Functions	GO:0022832	voltage-gated channel activity	0.843901	9/199	781,3739,3745,3766,4988,6323,10089,26251,81033	CACNA2D1,KCNA4,KCNB1,KCNJ10,OPRM1,SCN1A,KCNK7,KCNG2,KCNH6		18_Member	GO Cellular Components	GO:0016528	sarcoplasm	1.22055	6/79	781,2281,5339,6517,7498,55214	CACNA2D1,FKBP1B,PLEC,SLC2A4,XDH,P3H2		DOID:303	substance-related disorder	7/253	64/8007	1.47629	SLC6A4/REN/TF/PNOC/SCN1A/SLC22A3/ANPEP	7
4_Member	GO Biological Processes	GO:0030593	neutrophil chemotaxis	0.921667	6/103	1907,2207,3958,4354,6352,6363	EDN2,FCER1G,LGALS3,MPP1,CCL5,CCL19		18_Member	GO Cellular Components	GO:0016529	sarcoplasmic reticulum	0.892184	5/70	781,2281,6517,7498,55214	CACNA2D1,FKBP1B,SLC2A4,XDH,P3H2		10_Member	GO Molecular Functions	GO:0015276	ligand-gated ion channel activity	0.704686	7/139	1080,1144,2281,2561,2900,3766,6339	CFTR,CHRND,FKBP1B,GABRB2,GRIK4,KCNJ10,SCNN1D		18_Member	GO Cellular Components	GO:0016529	sarcoplasmic reticulum	0.892184	5/70	781,2281,6517,7498,55214	CACNA2D1,FKBP1B,SLC2A4,XDH,P3H2		DOID:13250	diarrhea	5/253	34/8007	1.47629	CFTR/SLC6A4/TNFRSF11B/SLC5A1/IL10	5
4_Member	GO Biological Processes	GO:1905523	positive regulation of macrophage migration	0.88321	3/24	5919,6352,8995	RARRES2,CCL5,TNFSF18		19_Summary	GO Cellular Components	GO:0005911	cell-cell junction	1.22055	17/485	207,1266,2043,2683,2697,2706,4620,4856,5582,6523,7010,7422,7535,7827,9863,10211,23650	AKT1,CNN3,EPHA4,B4GALT1,GJA1,GJB2,MYH2,CCN3,PRKCG,SLC5A1,TEK,VEGFA,ZAP70,NPHS2,MAGI2,FLOT1,TRIM29		10_Member	GO Molecular Functions	GO:0022834	ligand-gated channel activity	0.704686	7/139	1080,1144,2281,2561,2900,3766,6339	CFTR,CHRND,FKBP1B,GABRB2,GRIK4,KCNJ10,SCNN1D		19_Summary	GO Cellular Components	GO:0005911	cell-cell junction	1.22055	17/485	207,1266,2043,2683,2697,2706,4620,4856,5582,6523,7010,7422,7535,7827,9863,10211,23650	AKT1,CNN3,EPHA4,B4GALT1,GJA1,GJB2,MYH2,CCN3,PRKCG,SLC5A1,TEK,VEGFA,ZAP70,NPHS2,MAGI2,FLOT1,TRIM29		DOID:655	inherited metabolic disorder	20/253	331/8007	1.47629	FSHB/CYP1A2/ALOX5AP/SLC6A4/TNFRSF11B/SLC2A4/REN/TF/PNOC/MAOB/CCL5/RARRES2/CD52/MB/PTGS1/PYGM/VEGFA/IL10/XDH/GNS	20
4_Member	GO Biological Processes	GO:0010758	regulation of macrophage chemotaxis	0.786219	3/27	5919,6352,8995	RARRES2,CCL5,TNFSF18		19_Member	GO Cellular Components	GO:0005911	cell-cell junction	1.22055	17/485	207,1266,2043,2683,2697,2706,4620,4856,5582,6523,7010,7422,7535,7827,9863,10211,23650	AKT1,CNN3,EPHA4,B4GALT1,GJA1,GJB2,MYH2,CCN3,PRKCG,SLC5A1,TEK,VEGFA,ZAP70,NPHS2,MAGI2,FLOT1,TRIM29		10_Member	GO Molecular Functions	GO:0022843	voltage-gated cation channel activity	0.704686	7/139	781,3739,3745,3766,4988,26251,81033	CACNA2D1,KCNA4,KCNB1,KCNJ10,OPRM1,KCNG2,KCNH6		19_Member	GO Cellular Components	GO:0005911	cell-cell junction	1.22055	17/485	207,1266,2043,2683,2697,2706,4620,4856,5582,6523,7010,7422,7535,7827,9863,10211,23650	AKT1,CNN3,EPHA4,B4GALT1,GJA1,GJB2,MYH2,CCN3,PRKCG,SLC5A1,TEK,VEGFA,ZAP70,NPHS2,MAGI2,FLOT1,TRIM29		DOID:5295	intestinal disease	12/253	157/8007	1.47629	IL18BP/CFTR/SLC6A4/AQP8/AQP4/CCL5/ARTN/TNFRSF9/PTGS1/VEGFA/IL10/TSC2	12
4_Member	GO Biological Processes	GO:0090025	regulation of monocyte chemotaxis	0.786219	3/27	4856,6352,8995	CCN3,CCL5,TNFSF18		20_Summary	GO Cellular Components	GO:0098797	plasma membrane protein complex	1.22055	22/708	781,836,1144,2207,2697,2706,2900,3107,3115,3739,3745,6323,7018,7535,8910,10211,10242,11117,23439,23547,26251,653361,1080,2281,2561,6339	CACNA2D1,CASP3,CHRND,FCER1G,GJA1,GJB2,GRIK4,HLA-C,HLA-DPB1,KCNA4,KCNB1,SCN1A,TF,ZAP70,SGCE,FLOT1,KCNMB2,EMILIN1,ATP1B4,LILRA4,KCNG2,NCF1,CFTR,FKBP1B,GABRB2,SCNN1D		11_Summary	GO Molecular Functions	GO:0004556	alpha-amylase activity	2.4412	3/5	276,279,280	AMY1A,AMY2A,AMY2B		20_Summary	GO Cellular Components	GO:0098797	plasma membrane protein complex	1.22055	22/708	781,836,1144,2207,2697,2706,2900,3107,3115,3739,3745,6323,7018,7535,8910,10211,10242,11117,23439,23547,26251,653361,1080,2281,2561,6339	CACNA2D1,CASP3,CHRND,FCER1G,GJA1,GJB2,GRIK4,HLA-C,HLA-DPB1,KCNA4,KCNB1,SCN1A,TF,ZAP70,SGCE,FLOT1,KCNMB2,EMILIN1,ATP1B4,LILRA4,KCNG2,NCF1,CFTR,FKBP1B,GABRB2,SCNN1D		DOID:2089	constipation	3/253	11/8007	1.46624	SLC6A4/AQP4/PTGS1	3
5_Summary	GO Biological Processes	GO:0002009	morphogenesis of an epithelium	5.15919	29/536	220,367,653,768,836,2043,2246,2247,2697,3082,3091,3586,3791,3853,4321,4478,5076,6615,6911,7052,7249,7422,8626,8854,9645,9863,10468,51384,57664,9048,2202,3238,5396,7704,28996,207,5919,3037,6586,7010,9510,6317,10500,223117,1396,11117,3955,5045,8851,53918,221395	ALDH1A3,AR,BMP5,CA9,CASP3,EPHA4,FGF1,FGF2,GJA1,HGF,HIF1A,IL10,KDR,KRT6A,MMP12,MSN,PAX2,SNAI1,TBX6,TGM2,TSC2,VEGFA,TP63,ALDH1A2,MICAL2,MAGI2,FST,WNT16,PLEKHA4,ARTN,EFEMP1,HOXD12,PRRX1,ZBTB16,HIPK2,AKT1,RARRES2,HAS2,SLIT3,TEK,ADAMTS1,SERPINB3,SEMA6C,SEMA3D,CRIP1,EMILIN1,LFNG,FURIN,CDK5R1,PELO,ADGRF5		20_Member	GO Cellular Components	GO:0098797	plasma membrane protein complex	1.22055	22/708	781,836,1144,2207,2697,2706,2900,3107,3115,3739,3745,6323,7018,7535,8910,10211,10242,11117,23439,23547,26251,653361	CACNA2D1,CASP3,CHRND,FCER1G,GJA1,GJB2,GRIK4,HLA-C,HLA-DPB1,KCNA4,KCNB1,SCN1A,TF,ZAP70,SGCE,FLOT1,KCNMB2,EMILIN1,ATP1B4,LILRA4,KCNG2,NCF1		11_Member	GO Molecular Functions	GO:0004556	alpha-amylase activity	2.4412	3/5	276,279,280	AMY1A,AMY2A,AMY2B		20_Member	GO Cellular Components	GO:0098797	plasma membrane protein complex	1.22055	22/708	781,836,1144,2207,2697,2706,2900,3107,3115,3739,3745,6323,7018,7535,8910,10211,10242,11117,23439,23547,26251,653361	CACNA2D1,CASP3,CHRND,FCER1G,GJA1,GJB2,GRIK4,HLA-C,HLA-DPB1,KCNA4,KCNB1,SCN1A,TF,ZAP70,SGCE,FLOT1,KCNMB2,EMILIN1,ATP1B4,LILRA4,KCNG2,NCF1		DOID:4724	brain edema	3/253	11/8007	1.46624	SLC7A11/AQP4/VEGFA	3
5_Member	GO Biological Processes	GO:0002009	morphogenesis of an epithelium	5.15919	29/536	220,367,653,768,836,2043,2246,2247,2697,3082,3091,3586,3791,3853,4321,4478,5076,6615,6911,7052,7249,7422,8626,8854,9645,9863,10468,51384,57664	ALDH1A3,AR,BMP5,CA9,CASP3,EPHA4,FGF1,FGF2,GJA1,HGF,HIF1A,IL10,KDR,KRT6A,MMP12,MSN,PAX2,SNAI1,TBX6,TGM2,TSC2,VEGFA,TP63,ALDH1A2,MICAL2,MAGI2,FST,WNT16,PLEKHA4		20_Member	GO Cellular Components	GO:1902495	transmembrane transporter complex	1.20809	13/323	781,1080,1144,2281,2561,2900,3739,3745,6323,6339,10242,23439,26251	CACNA2D1,CFTR,CHRND,FKBP1B,GABRB2,GRIK4,KCNA4,KCNB1,SCN1A,SCNN1D,KCNMB2,ATP1B4,KCNG2		11_Member	GO Molecular Functions	GO:0016160	amylase activity	2.4412	3/5	276,279,280	AMY1A,AMY2A,AMY2B		20_Member	GO Cellular Components	GO:1902495	transmembrane transporter complex	1.20809	13/323	781,1080,1144,2281,2561,2900,3739,3745,6323,6339,10242,23439,26251	CACNA2D1,CFTR,CHRND,FKBP1B,GABRB2,GRIK4,KCNA4,KCNB1,SCN1A,SCNN1D,KCNMB2,ATP1B4,KCNG2		DOID:9779	bowel dysfunction	3/253	11/8007	1.46624	SLC6A4/AQP4/PTGS1	3
5_Member	GO Biological Processes	GO:0048729	tissue morphogenesis	4.40027	30/638	220,367,653,768,836,2043,2246,2247,2697,3082,3091,3586,3791,3853,4321,4478,5076,6615,6911,7052,7249,7422,8626,8854,9048,9645,9863,10468,51384,57664	ALDH1A3,AR,BMP5,CA9,CASP3,EPHA4,FGF1,FGF2,GJA1,HGF,HIF1A,IL10,KDR,KRT6A,MMP12,MSN,PAX2,SNAI1,TBX6,TGM2,TSC2,VEGFA,TP63,ALDH1A2,ARTN,MICAL2,MAGI2,FST,WNT16,PLEKHA4		20_Member	GO Cellular Components	GO:1990351	transporter complex	1.11563	13/338	781,1080,1144,2281,2561,2900,3739,3745,6323,6339,10242,23439,26251	CACNA2D1,CFTR,CHRND,FKBP1B,GABRB2,GRIK4,KCNA4,KCNB1,SCN1A,SCNN1D,KCNMB2,ATP1B4,KCNG2		11_Member	GO Molecular Functions	GO:0103025	alpha-amylase activity (releasing maltohexaose)	2.4412	3/5	276,279,280	AMY1A,AMY2A,AMY2B		20_Member	GO Cellular Components	GO:1990351	transporter complex	1.11563	13/338	781,1080,1144,2281,2561,2900,3739,3745,6323,6339,10242,23439,26251	CACNA2D1,CFTR,CHRND,FKBP1B,GABRB2,GRIK4,KCNA4,KCNB1,SCN1A,SCNN1D,KCNMB2,ATP1B4,KCNG2		DOID:184	bone cancer	16/253	243/8007	1.46624	KDR/PRKCG/TNFRSF11B/HGF/CCL5/HAS2/MMP13/AR/LGALS3/FGF2/IGF2R/TOP1/VEGFA/CASP3/AKT1/HIF1A	16
5_Member	GO Biological Processes	GO:0048598	embryonic morphogenesis	1.90261	21/569	220,367,653,836,2202,2247,2697,3091,3238,3586,5076,5396,6615,6911,7249,7704,8626,8854,9645,28996,51384	ALDH1A3,AR,BMP5,CASP3,EFEMP1,FGF2,GJA1,HIF1A,HOXD12,IL10,PAX2,PRRX1,SNAI1,TBX6,TSC2,ZBTB16,TP63,ALDH1A2,MICAL2,HIPK2,WNT16		20_Member	GO Cellular Components	GO:0034702	ion channel complex	1.08588	12/301	781,1080,1144,2281,2561,2900,3739,3745,6323,6339,10242,26251	CACNA2D1,CFTR,CHRND,FKBP1B,GABRB2,GRIK4,KCNA4,KCNB1,SCN1A,SCNN1D,KCNMB2,KCNG2		12_Summary	GO Molecular Functions	GO:0019955	cytokine binding	2.31907	10/137	2,2247,2532,2633,3561,3604,10068,10663,10803,64109,1380,2207,8808	A2M,FGF2,ACKR1,GBP1,IL2RG,TNFRSF9,IL18BP,CXCR6,CCR9,CRLF2,CR2,FCER1G,IL1RL2		20_Member	GO Cellular Components	GO:0034702	ion channel complex	1.08588	12/301	781,1080,1144,2281,2561,2900,3739,3745,6323,6339,10242,26251	CACNA2D1,CFTR,CHRND,FKBP1B,GABRB2,GRIK4,KCNA4,KCNB1,SCN1A,SCNN1D,KCNMB2,KCNG2		DOID:4195	hyperglycemia	11/253	139/8007	1.46624	KDR/IAPP/SLC2A4/REN/CCL5/SNAI1/NCF1/GCK/AKT1/HIF1A/XDH	11
5_Member	GO Biological Processes	GO:0048568	embryonic organ development	1.84865	17/414	207,220,653,2202,3091,3586,3791,5076,5396,5919,6615,6911,7422,8854,9645,28996,51384	AKT1,ALDH1A3,BMP5,EFEMP1,HIF1A,IL10,KDR,PAX2,PRRX1,RARRES2,SNAI1,TBX6,VEGFA,ALDH1A2,MICAL2,HIPK2,WNT16		20_Member	GO Cellular Components	GO:0034706	sodium channel complex	0.722089	3/26	2900,6323,6339	GRIK4,SCN1A,SCNN1D		12_Member	GO Molecular Functions	GO:0019955	cytokine binding	2.31907	10/137	2,2247,2532,2633,3561,3604,10068,10663,10803,64109	A2M,FGF2,ACKR1,GBP1,IL2RG,TNFRSF9,IL18BP,CXCR6,CCR9,CRLF2		20_Member	GO Cellular Components	GO:0034706	sodium channel complex	0.722089	3/26	2900,6323,6339	GRIK4,SCN1A,SCNN1D		DOID:0060040	pervasive developmental disorder	14/253	201/8007	1.46624	GJA1/HOXD12/KDR/NLGN4Y/SLC6A4/HGF/AQP4/MARK1/SCN1A/AR/VEGFA/CASP3/AKT1/TSC2	14
5_Member	GO Biological Processes	GO:0003007	heart morphogenesis	1.70884	12/240	653,3037,3091,6586,6615,6911,7010,7422,8854,9510,9645,51384	BMP5,HAS2,HIF1A,SLIT3,SNAI1,TBX6,TEK,VEGFA,ALDH1A2,ADAMTS1,MICAL2,WNT16		20_Member	GO Cellular Components	GO:0034703	cation channel complex	0.720752	9/222	781,2281,2900,3739,3745,6323,6339,10242,26251	CACNA2D1,FKBP1B,GRIK4,KCNA4,KCNB1,SCN1A,SCNN1D,KCNMB2,KCNG2		12_Member	GO Molecular Functions	GO:0019956	chemokine binding	2.00255	5/33	2,2247,2532,10663,10803	A2M,FGF2,ACKR1,CXCR6,CCR9		20_Member	GO Cellular Components	GO:0034703	cation channel complex	0.720752	9/222	781,2281,2900,3739,3745,6323,6339,10242,26251	CACNA2D1,FKBP1B,GRIK4,KCNA4,KCNB1,SCN1A,SCNN1D,KCNMB2,KCNG2		DOID:10933	obsessive-compulsive disorder	4/253	22/8007	1.46624	SGCE/SLC6A4/SLC22A3/IL2	4
5_Member	GO Biological Processes	GO:0048762	mesenchymal cell differentiation	1.41856	11/233	653,3037,3082,3091,5076,6317,6615,8854,10500,51384,223117	BMP5,HAS2,HGF,HIF1A,PAX2,SERPINB3,SNAI1,ALDH1A2,SEMA6C,WNT16,SEMA3D											12_Member	GO Molecular Functions	GO:0140375	immune receptor activity	0.735191	7/136	1380,2207,3561,8808,10663,10803,64109	CR2,FCER1G,IL2RG,IL1RL2,CXCR6,CCR9,CRLF2											DOID:13089	intracranial arterial disease	4/253	22/8007	1.46624	TTR/HGF/FGF1/CASP3	4
5_Member	GO Biological Processes	GO:0060562	epithelial tube morphogenesis	1.40941	13/309	367,653,836,2043,2246,2247,3091,3791,5076,6911,7249,7422,9645	AR,BMP5,CASP3,EPHA4,FGF1,FGF2,HIF1A,KDR,PAX2,TBX6,TSC2,VEGFA,MICAL2											12_Member	GO Molecular Functions	GO:0019957	C-C chemokine binding	0.698417	3/24	2532,10663,10803	ACKR1,CXCR6,CCR9											DOID:3527	cerebral arterial disease	4/253	22/8007	1.46624	TTR/HGF/FGF1/CASP3	4
5_Member	GO Biological Processes	GO:0035148	tube formation	1.29508	8/140	653,836,2247,3091,5076,7052,7249,7422	BMP5,CASP3,FGF2,HIF1A,PAX2,TGM2,TSC2,VEGFA											13_Summary	GO Molecular Functions	GO:0004714	transmembrane receptor protein tyrosine kinase activity	2.30343	7/64	238,558,2043,2202,3482,3791,7010,4750,7535,28996,207,4139,5166,5582,6352,7150,8851,57551,79934,2645,3098,4354	ALK,AXL,EPHA4,EFEMP1,IGF2R,KDR,TEK,NEK1,ZAP70,HIPK2,AKT1,MARK1,PDK4,PRKCG,CCL5,TOP1,CDK5R1,TAOK1,COQ8B,GCK,HK1,MPP1											DOID:680	tauopathy	24/253	434/8007	1.41684	HSPB2/PURA/CHRM2/CFTR/SLC6A4/FLOT1/IL32/TTR/TF/CDK5R1/AQP4/MAOB/PRND/SLC2A3/ABCG4/HK1/PTGS1/FGF1/IGF2R/VEGFA/CASP3/AKT1/IL10/TSC2	24
5_Member	GO Biological Processes	GO:0007507	heart development	1.14156	18/556	653,836,1396,2247,2697,3037,3091,6586,6615,6911,7010,7249,7422,8854,9510,9645,11117,51384	BMP5,CASP3,CRIP1,FGF2,GJA1,HAS2,HIF1A,SLIT3,SNAI1,TBX6,TEK,TSC2,VEGFA,ALDH1A2,ADAMTS1,MICAL2,EMILIN1,WNT16											13_Member	GO Molecular Functions	GO:0004714	transmembrane receptor protein tyrosine kinase activity	2.30343	7/64	238,558,2043,2202,3482,3791,7010	ALK,AXL,EPHA4,EFEMP1,IGF2R,KDR,TEK											DOID:2994	germ cell cancer	23/253	410/8007	1.41684	GJA1/TM4SF1/KDR/S100A2/CXCR6/PLXNB1/HMG20B/CA9/SERPINB3/AXL/AQP4/IL2RG/CCND2/SNAI1/PCSK2/AR/LGALS3/LGALS7/IL2/LGALS8/MGMT/IGF2R/IL10	23
5_Member	GO Biological Processes	GO:0009792	embryo development ending in birth or egg hatching	0.937435	18/594	207,367,653,836,3091,3586,3955,5045,5076,5396,6615,6911,7249,7422,8851,8854,53918,221395	AKT1,AR,BMP5,CASP3,HIF1A,IL10,LFNG,FURIN,PAX2,PRRX1,SNAI1,TBX6,TSC2,VEGFA,CDK5R1,ALDH1A2,PELO,ADGRF5											13_Member	GO Molecular Functions	GO:0004713	protein tyrosine kinase activity	2.30108	10/139	238,558,2043,2202,3482,3791,4750,7010,7535,28996	ALK,AXL,EPHA4,EFEMP1,IGF2R,KDR,NEK1,TEK,ZAP70,HIPK2											DOID:6590	spondylitis	7/253	68/8007	1.40303	TNFRSF11B/HLA-C/ERAP2/CA1/IL2/IL10/ERAP1	7
5_Member	GO Biological Processes	GO:0060485	mesenchyme development	0.923635	11/288	653,3037,3082,3091,5076,6317,6615,8854,10500,51384,223117	BMP5,HAS2,HGF,HIF1A,PAX2,SERPINB3,SNAI1,ALDH1A2,SEMA6C,WNT16,SEMA3D											13_Member	GO Molecular Functions	GO:0019199	transmembrane receptor protein kinase activity	1.75236	7/83	238,558,2043,2202,3482,3791,7010	ALK,AXL,EPHA4,EFEMP1,IGF2R,KDR,TEK											DOID:4138	bile duct disease	8/253	86/8007	1.39181	ICOS/CFTR/HGF/CCL5/HLA-C/SLC22A3/VEGFA/HIF1A	8
5_Member	GO Biological Processes	GO:0007389	pattern specification process	0.861051	14/426	367,2246,3091,3238,3955,5076,6615,6911,7704,8626,8854,9645,10468,28996	AR,FGF1,HIF1A,HOXD12,LFNG,PAX2,SNAI1,TBX6,ZBTB16,TP63,ALDH1A2,MICAL2,FST,HIPK2											13_Member	GO Molecular Functions	GO:0004672	protein kinase activity	1.16316	19/575	207,238,558,2043,2202,3482,3791,4139,4750,5166,5582,6352,7010,7150,7535,8851,28996,57551,79934	AKT1,ALK,AXL,EPHA4,EFEMP1,IGF2R,KDR,MARK1,NEK1,PDK4,PRKCG,CCL5,TEK,TOP1,ZAP70,CDK5R1,HIPK2,TAOK1,COQ8B											DOID:255	hemangioma	5/253	37/8007	1.38604	KDR/PAX2/AR/VEGFA/HIF1A	5
5_Member	GO Biological Processes	GO:0043009	chordate embryonic development	0.80015	17/575	207,367,653,836,3091,3586,3955,5045,5076,5396,6615,6911,7249,7422,8854,53918,221395	AKT1,AR,BMP5,CASP3,HIF1A,IL10,LFNG,FURIN,PAX2,PRRX1,SNAI1,TBX6,TSC2,VEGFA,ALDH1A2,PELO,ADGRF5											13_Member	GO Molecular Functions	GO:0016773	phosphotransferase activity, alcohol group as acceptor	1.06423	21/681	207,238,558,2043,2202,2645,3098,3482,3791,4139,4750,5166,5582,6352,7010,7150,7535,8851,28996,57551,79934	AKT1,ALK,AXL,EPHA4,EFEMP1,GCK,HK1,IGF2R,KDR,MARK1,NEK1,PDK4,PRKCG,CCL5,TEK,TOP1,ZAP70,CDK5R1,HIPK2,TAOK1,COQ8B											DOID:2030	anxiety disorder	7/253	69/8007	1.38604	SGCE/SLC6A4/MAOB/SLC22A3/AR/IL2/IL10	7
5_Member	GO Biological Processes	GO:0001837	epithelial to mesenchymal transition	0.710459	7/155	653,3037,3082,3091,6317,6615,51384	BMP5,HAS2,HGF,HIF1A,SERPINB3,SNAI1,WNT16											13_Member	GO Molecular Functions	GO:0016301	kinase activity	0.969491	22/744	207,238,558,2043,2202,2645,3098,3482,3791,4139,4354,4750,5166,5582,6352,7010,7150,7535,8851,28996,57551,79934	AKT1,ALK,AXL,EPHA4,EFEMP1,GCK,HK1,IGF2R,KDR,MARK1,MPP1,NEK1,PDK4,PRKCG,CCL5,TEK,TOP1,ZAP70,CDK5R1,HIPK2,TAOK1,COQ8B											DOID:7147	ankylosing spondylitis	7/253	69/8007	1.38604	TNFRSF11B/HLA-C/ERAP2/CA1/IL2/IL10/ERAP1	7
6_Summary	GO Biological Processes	GO:0010817	regulation of hormone levels	5.05114	28/513	216,220,223,653,1080,1081,1544,2028,2281,2488,2587,2645,2692,2697,3091,3745,4856,5045,5071,5126,5972,6352,7276,8528,8854,10699,26251,84909,836,1520,3250,8728,27141,367,1907,5919	ALDH1A1,ALDH1A3,ALDH9A1,BMP5,CFTR,CGA,CYP1A2,ENPEP,FKBP1B,FSHB,GALR1,GCK,GHRHR,GJA1,HIF1A,KCNB1,CCN3,FURIN,PRKN,PCSK2,REN,CCL5,TTR,DDO,ALDH1A2,CORIN,KCNG2,AOPEP,CASP3,CTSS,HPR,ADAM19,CIDEB,AR,EDN2,RARRES2											14_Summary	GO Molecular Functions	GO:0004089	carbonate dehydratase activity	2.26501	4/15	759,768,771,23632,50,1544,241,3067,80896	CA1,CA9,CA12,CA14,ACO2,CYP1A2,ALOX5AP,HDC,NPL											DOID:9741	biliary tract disease	8/253	87/8007	1.37933	ICOS/CFTR/HGF/CCL5/HLA-C/SLC22A3/VEGFA/HIF1A	8
6_Member	GO Biological Processes	GO:0010817	regulation of hormone levels	5.05114	28/513	216,220,223,653,1080,1081,1544,2028,2281,2488,2587,2645,2692,2697,3091,3745,4856,5045,5071,5126,5972,6352,7276,8528,8854,10699,26251,84909	ALDH1A1,ALDH1A3,ALDH9A1,BMP5,CFTR,CGA,CYP1A2,ENPEP,FKBP1B,FSHB,GALR1,GCK,GHRHR,GJA1,HIF1A,KCNB1,CCN3,FURIN,PRKN,PCSK2,REN,CCL5,TTR,DDO,ALDH1A2,CORIN,KCNG2,AOPEP											14_Member	GO Molecular Functions	GO:0004089	carbonate dehydratase activity	2.26501	4/15	759,768,771,23632	CA1,CA9,CA12,CA14											DOID:1936	atherosclerosis	20/253	344/8007	1.37804	MMP12/KDR/ICOS/NAT2/ALOX5AP/SLC6A4/IL32/TNFRSF11B/HGF/CCL5/HAS2/CTSS/AR/LGALS2/CA12/VEGFA/CASP3/AKT1/IL10/XDH	20
6_Member	GO Biological Processes	GO:0042445	hormone metabolic process	5.05114	18/218	216,220,223,653,1081,1544,2028,2488,2692,3091,5045,5126,5972,7276,8528,8854,10699,84909	ALDH1A1,ALDH1A3,ALDH9A1,BMP5,CGA,CYP1A2,ENPEP,FSHB,GHRHR,HIF1A,FURIN,PCSK2,REN,TTR,DDO,ALDH1A2,CORIN,AOPEP											14_Member	GO Molecular Functions	GO:0016836	hydro-lyase activity	1.59741	6/64	50,759,768,771,1544,23632	ACO2,CA1,CA9,CA12,CYP1A2,CA14											DOID:2348	arteriosclerotic cardiovascular disease	20/253	345/8007	1.36865	MMP12/KDR/ICOS/NAT2/ALOX5AP/SLC6A4/IL32/TNFRSF11B/HGF/CCL5/HAS2/CTSS/AR/LGALS2/CA12/VEGFA/CASP3/AKT1/IL10/XDH	20
6_Member	GO Biological Processes	GO:0016486	peptide hormone processing	4.73423	8/32	1081,2028,2488,5045,5126,5972,10699,84909	CGA,ENPEP,FSHB,FURIN,PCSK2,REN,CORIN,AOPEP											14_Member	GO Molecular Functions	GO:0016835	carbon-oxygen lyase activity	1.16316	6/80	50,759,768,771,1544,23632	ACO2,CA1,CA9,CA12,CYP1A2,CA14											DOID:289	endometriosis	8/253	88/8007	1.36551	MMP12/KDR/FST/AXL/CCL5/MMP13/AR/IL10	8
6_Member	GO Biological Processes	GO:0140448	signaling receptor ligand precursor processing	4.64424	8/33	1081,2028,2488,5045,5126,5972,10699,84909	CGA,ENPEP,FSHB,FURIN,PCSK2,REN,CORIN,AOPEP											14_Member	GO Molecular Functions	GO:0016829	lyase activity	0.854104	9/198	50,241,759,768,771,1544,3067,23632,80896	ACO2,ALOX5AP,CA1,CA9,CA12,CYP1A2,HDC,CA14,NPL											DOID:9261	nasopharynx carcinoma	5/253	38/8007	1.36551	KDR/BCAT1/LGALS9/CASP3/IL10	5
6_Member	GO Biological Processes	GO:0016485	protein processing	2.30454	13/226	836,1081,1520,2028,2488,3250,5045,5126,5972,8728,10699,27141,84909	CASP3,CGA,CTSS,ENPEP,FSHB,HPR,FURIN,PCSK2,REN,ADAM19,CORIN,CIDEB,AOPEP											15_Summary	GO Molecular Functions	GO:0004301	epoxide hydrolase activity	2.24983	3/6	4048,6051,79852	LTA4H,RNPEP,EPHX3											DOID:201	connective tissue cancer	21/253	370/8007	1.36383	TM4SF1/KDR/TP63/PRKCG/TNFRSF11B/HGF/PAX2/CCL5/CD34/HAS2/MMP13/SNAI1/AR/LGALS3/FGF2/IGF2R/TOP1/VEGFA/CASP3/AKT1/HIF1A	21
6_Member	GO Biological Processes	GO:0003073	regulation of systemic arterial blood pressure	2.18982	8/90	367,1907,2028,2697,5919,5972,10699,84909	AR,EDN2,ENPEP,GJA1,RARRES2,REN,CORIN,AOPEP											15_Member	GO Molecular Functions	GO:0004301	epoxide hydrolase activity	2.24983	3/6	4048,6051,79852	LTA4H,RNPEP,EPHX3											DOID:10155	intestinal cancer	18/253	300/8007	1.36193	IL18BP/CDCP1/HAS2/MMP13/FUT3/KRT20/SNAI1/LGALS2/LGALS3/ALDH1B1/LGALS4/SELL/SLC29A1/VEGFA/CASP3/AKT1/IL10/HIF1A	18
6_Member	GO Biological Processes	GO:0050886	endocrine process	1.90608	7/78	1907,2028,2587,2697,5972,10699,84909	EDN2,ENPEP,GALR1,GJA1,REN,CORIN,AOPEP											15_Member	GO Molecular Functions	GO:0016803	ether hydrolase activity	1.62964	3/10	4048,6051,79852	LTA4H,RNPEP,EPHX3											DOID:5844	myocardial infarction	17/253	279/8007	1.33638	DNASE1/KDR/CYP1A2/ALOX5AP/SLC6A4/TNFRSF11B/HGF/REN/CD34/PCSK2/LGALS2/MB/PTGS1/FGF2/VEGFA/IL10/HIF1A	17
6_Member	GO Biological Processes	GO:0051604	protein maturation	1.90608	14/295	836,1081,1520,2028,2281,2488,3250,5045,5126,5972,8728,10699,27141,84909	CASP3,CGA,CTSS,ENPEP,FKBP1B,FSHB,HPR,FURIN,PCSK2,REN,ADAM19,CORIN,CIDEB,AOPEP											15_Member	GO Molecular Functions	GO:0016801	hydrolase activity, acting on ether bonds	1.32047	3/13	4048,6051,79852	LTA4H,RNPEP,EPHX3											DOID:10747	lymphoid leukemia	7/253	72/8007	1.32574	CCR9/FOSL2/HGF/CD34/CCND2/SFTPD/VEGFA	7
6_Member	GO Biological Processes	GO:0001990	regulation of systemic arterial blood pressure by hormone	1.88168	5/36	1907,2028,5972,10699,84909	EDN2,ENPEP,REN,CORIN,AOPEP											16_Summary	GO Molecular Functions	GO:0005179	hormone activity	2.07707	9/122	1081,1907,2488,2796,3375,3641,5368,7276,11172	CGA,EDN2,FSHB,GNRH1,IAPP,INSL4,PNOC,TTR,INSL6											DOID:1781	thyroid cancer	14/253	213/8007	1.32574	KDR/TP63/MPP1/CA9/TEK/TF/HLA-C/SNAI1/LGALS3/HRAS/VEGFA/AKT1/IL10/HIF1A	14
6_Member	GO Biological Processes	GO:0003044	regulation of systemic arterial blood pressure mediated by a chemical signal	1.52803	5/46	1907,2028,5972,10699,84909	EDN2,ENPEP,REN,CORIN,AOPEP											16_Member	GO Molecular Functions	GO:0005179	hormone activity	2.07707	9/122	1081,1907,2488,2796,3375,3641,5368,7276,11172	CGA,EDN2,FSHB,GNRH1,IAPP,INSL4,PNOC,TTR,INSL6											DOID:3082	interstitial lung disease	12/253	170/8007	1.32574	IRF5/MMP12/TP63/FOSL2/CFTR/SERPINB3/CCL5/NCF1/SFTPD/VEGFA/AKT1/IL10	12
6_Member	GO Biological Processes	GO:0002002	regulation of angiotensin levels in blood	1.50918	3/12	2028,5972,84909	ENPEP,REN,AOPEP											17_Summary	GO Molecular Functions	GO:0016936	galactoside binding	2.04885	3/7	3957,3960,3965	LGALS2,LGALS4,LGALS9											DOID:219	colon cancer	17/253	282/8007	1.30763	IL18BP/CDCP1/HAS2/MMP13/FUT3/KRT20/SNAI1/LGALS2/LGALS3/ALDH1B1/LGALS4/SELL/VEGFA/CASP3/AKT1/IL10/HIF1A	17
6_Member	GO Biological Processes	GO:0002003	angiotensin maturation	1.50918	3/12	2028,5972,84909	ENPEP,REN,AOPEP											17_Member	GO Molecular Functions	GO:0016936	galactoside binding	2.04885	3/7	3957,3960,3965	LGALS2,LGALS4,LGALS9											DOID:1115	sarcoma	13/253	193/8007	1.30422	ADAMTS1/KDR/CA9/AXL/PAX2/CD34/SNAI1/SMARCA5/HRAS/VEGFA/HIF1A/ANPEP/ALDH1A1	13
6_Member	GO Biological Processes	GO:0001991	regulation of systemic arterial blood pressure by circulatory renin-angiotensin	1.1301	3/18	2028,5972,84909	ENPEP,REN,AOPEP											18_Summary	GO Molecular Functions	GO:0017124	SH3 domain binding	1.95301	9/128	1809,2697,5071,8728,9047,23624,64780,83715,653361,367,1080,2043,3091,4988,5396,6855,7052,7150,7704,8626,9079	DPYSL3,GJA1,PRKN,ADAM19,SH2D2A,CBLC,MICAL1,ESPN,NCF1,AR,CFTR,EPHA4,HIF1A,OPRM1,PRRX1,SYP,TGM2,TOP1,ZBTB16,TP63,LDB2											DOID:3347	osteosarcoma	14/253	215/8007	1.30422	KDR/PRKCG/TNFRSF11B/HGF/CCL5/HAS2/MMP13/FGF2/IGF2R/TOP1/VEGFA/CASP3/AKT1/HIF1A	14
6_Member	GO Biological Processes	GO:0003081	regulation of systemic arterial blood pressure by renin-angiotensin	0.951427	3/22	2028,5972,84909	ENPEP,REN,AOPEP											18_Member	GO Molecular Functions	GO:0017124	SH3 domain binding	1.95301	9/128	1809,2697,5071,8728,9047,23624,64780,83715,653361	DPYSL3,GJA1,PRKN,ADAM19,SH2D2A,CBLC,MICAL1,ESPN,NCF1
7_Summary	GO Biological Processes	GO:0044706	multi-multicellular organism process	4.77924	17/204	207,367,2488,2683,2697,2706,2796,3965,4012,5368,5669,6532,7216,7422,8528,10699,27120,1907,10242	AKT1,AR,FSHB,B4GALT1,GJA1,GJB2,GNRH1,LGALS9,LNPEP,PNOC,PSG1,SLC6A4,TRO,VEGFA,DDO,CORIN,DKKL1,EDN2,KCNMB2											18_Member	GO Molecular Functions	GO:0019904	protein domain specific binding	1.00914	21/690	367,1080,1809,2043,2697,3091,4988,5071,5396,6855,7052,7150,7704,8626,8728,9047,9079,23624,64780,83715,653361	AR,CFTR,DPYSL3,EPHA4,GJA1,HIF1A,OPRM1,PRKN,PRRX1,SYP,TGM2,TOP1,ZBTB16,TP63,ADAM19,SH2D2A,LDB2,CBLC,MICAL1,ESPN,NCF1
7_Member	GO Biological Processes	GO:0044706	multi-multicellular organism process	4.77924	17/204	207,367,2488,2683,2697,2706,2796,3965,4012,5368,5669,6532,7216,7422,8528,10699,27120	AKT1,AR,FSHB,B4GALT1,GJA1,GJB2,GNRH1,LGALS9,LNPEP,PNOC,PSG1,SLC6A4,TRO,VEGFA,DDO,CORIN,DKKL1											19_Summary	GO Molecular Functions	GO:0003779	actin binding	1.93986	18/441	1266,1773,2633,4478,4620,5034,5071,5339,6532,6853,8736,8851,9535,9645,57553,64780,83715,84951	CNN3,DNASE1,GBP1,MSN,MYH2,P4HB,PRKN,PLEC,SLC6A4,SYN1,MYOM1,CDK5R1,GMFG,MICAL2,MICAL3,MICAL1,ESPN,TNS4
7_Member	GO Biological Processes	GO:0007565	female pregnancy	3.16322	13/177	207,367,2488,2697,2706,2796,3965,4012,5368,5669,7216,7422,10699	AKT1,AR,FSHB,GJA1,GJB2,GNRH1,LGALS9,LNPEP,PNOC,PSG1,TRO,VEGFA,CORIN											19_Member	GO Molecular Functions	GO:0003779	actin binding	1.93986	18/441	1266,1773,2633,4478,4620,5034,5071,5339,6532,6853,8736,8851,9535,9645,57553,64780,83715,84951	CNN3,DNASE1,GBP1,MSN,MYH2,P4HB,PRKN,PLEC,SLC6A4,SYN1,MYOM1,CDK5R1,GMFG,MICAL2,MICAL3,MICAL1,ESPN,TNS4
7_Member	GO Biological Processes	GO:0060135	maternal process involved in female pregnancy	1.2559	5/56	207,367,2697,2706,3965	AKT1,AR,GJA1,GJB2,LGALS9											20_Summary	GO Molecular Functions	GO:0001758	retinal dehydrogenase activity	1.89683	3/8	216,220,8854,367,2587,2692,2847,7276	ALDH1A1,ALDH1A3,ALDH1A2,AR,GALR1,GHRHR,MCHR1,TTR
7_Member	GO Biological Processes	GO:0042310	vasoconstriction	0.809491	5/79	207,1907,2697,6532,10242	AKT1,EDN2,GJA1,SLC6A4,KCNMB2											20_Member	GO Molecular Functions	GO:0001758	retinal dehydrogenase activity	1.89683	3/8	216,220,8854	ALDH1A1,ALDH1A3,ALDH1A2
7_Member	GO Biological Processes	GO:0001893	maternal placenta development	0.750559	3/28	207,2697,2706	AKT1,GJA1,GJB2											20_Member	GO Molecular Functions	GO:0042562	hormone binding	1.73812	7/84	216,220,367,2587,2692,2847,7276	ALDH1A1,ALDH1A3,AR,GALR1,GHRHR,MCHR1,TTR
8_Summary	GO Biological Processes	GO:0042698	ovulation cycle	4.52638	10/63	558,836,2488,2492,2796,3037,4808,4988,6586,9510,207,367,653,1396,2697,2706,3091,3586,5972,6615,7422,8626,8728,9468,10468,2692,5582,6532,7150,8851,80045	AXL,CASP3,FSHB,FSHR,GNRH1,HAS2,NHLH2,OPRM1,SLIT3,ADAMTS1,AKT1,AR,BMP5,CRIP1,GJA1,GJB2,HIF1A,IL10,REN,SNAI1,VEGFA,TP63,ADAM19,PCYT1B,FST,GHRHR,PRKCG,SLC6A4,TOP1,CDK5R1,GPR157
8_Member	GO Biological Processes	GO:0042698	ovulation cycle	4.52638	10/63	558,836,2488,2492,2796,3037,4808,4988,6586,9510	AXL,CASP3,FSHB,FSHR,GNRH1,HAS2,NHLH2,OPRM1,SLIT3,ADAMTS1
8_Member	GO Biological Processes	GO:0048608	reproductive structure development	4.31937	23/406	207,367,558,653,836,1396,2488,2492,2697,2706,2796,3091,3586,4808,5972,6586,6615,7422,8626,8728,9468,9510,10468	AKT1,AR,AXL,BMP5,CASP3,CRIP1,FSHB,FSHR,GJA1,GJB2,GNRH1,HIF1A,IL10,NHLH2,REN,SLIT3,SNAI1,VEGFA,TP63,ADAM19,PCYT1B,ADAMTS1,FST
8_Member	GO Biological Processes	GO:0061458	reproductive system development	4.31534	23/409	207,367,558,653,836,1396,2488,2492,2697,2706,2796,3091,3586,4808,5972,6586,6615,7422,8626,8728,9468,9510,10468	AKT1,AR,AXL,BMP5,CASP3,CRIP1,FSHB,FSHR,GJA1,GJB2,GNRH1,HIF1A,IL10,NHLH2,REN,SLIT3,SNAI1,VEGFA,TP63,ADAM19,PCYT1B,ADAMTS1,FST
8_Member	GO Biological Processes	GO:0046660	female sex differentiation	3.5727	11/111	558,836,2488,2492,2796,6586,7422,8626,9468,9510,10468	AXL,CASP3,FSHB,FSHR,GNRH1,SLIT3,VEGFA,TP63,PCYT1B,ADAMTS1,FST
8_Member	GO Biological Processes	GO:0008585	female gonad development	2.741	9/93	836,2488,2492,2796,6586,7422,9468,9510,10468	CASP3,FSHB,FSHR,GNRH1,SLIT3,VEGFA,PCYT1B,ADAMTS1,FST
8_Member	GO Biological Processes	GO:0048511	rhythmic process	2.71852	16/295	558,836,2488,2492,2692,2796,3037,4808,4988,5582,6532,6586,7150,8851,9510,80045	AXL,CASP3,FSHB,FSHR,GHRHR,GNRH1,HAS2,NHLH2,OPRM1,PRKCG,SLC6A4,SLIT3,TOP1,CDK5R1,ADAMTS1,GPR157
8_Member	GO Biological Processes	GO:0046545	development of primary female sexual characteristics	2.63167	9/97	836,2488,2492,2796,6586,7422,9468,9510,10468	CASP3,FSHB,FSHR,GNRH1,SLIT3,VEGFA,PCYT1B,ADAMTS1,FST
8_Member	GO Biological Processes	GO:0007548	sex differentiation	2.26973	14/262	367,558,836,2488,2492,2796,4808,5972,6586,7422,8626,9468,9510,10468	AR,AXL,CASP3,FSHB,FSHR,GNRH1,NHLH2,REN,SLIT3,VEGFA,TP63,PCYT1B,ADAMTS1,FST
8_Member	GO Biological Processes	GO:0008406	gonad development	2.06393	12/212	367,836,2488,2492,2796,4808,5972,6586,7422,9468,9510,10468	AR,CASP3,FSHB,FSHR,GNRH1,NHLH2,REN,SLIT3,VEGFA,PCYT1B,ADAMTS1,FST
8_Member	GO Biological Processes	GO:0045137	development of primary sexual characteristics	2.0019	12/217	367,836,2488,2492,2796,4808,5972,6586,7422,9468,9510,10468	AR,CASP3,FSHB,FSHR,GNRH1,NHLH2,REN,SLIT3,VEGFA,PCYT1B,ADAMTS1,FST
8_Member	GO Biological Processes	GO:0022602	ovulation cycle process	1.62668	5/43	836,2488,2492,6586,9510	CASP3,FSHB,FSHR,SLIT3,ADAMTS1
8_Member	GO Biological Processes	GO:0001541	ovarian follicle development	1.32395	5/53	2488,2492,2796,7422,9468	FSHB,FSHR,GNRH1,VEGFA,PCYT1B
9_Summary	GO Biological Processes	GO:0045055	regulated exocytosis	4.45513	34/780	1,2,290,978,1520,2207,2352,2683,2799,3082,3107,3482,3745,3848,3903,3958,3965,4048,5273,5582,5836,5919,6317,6402,6515,6853,6855,7018,7276,7422,9535,23601,51411,64780,1773,3448,3456,3558,3586,3955,6363,8995,1907,6352,64109,221395	A1BG,A2M,ANPEP,CDA,CTSS,FCER1G,FOLR3,B4GALT1,GNS,HGF,HLA-C,IGF2R,KCNB1,KRT1,LAIR1,LGALS3,LGALS9,LTA4H,SERPINB10,PRKCG,PYGL,RARRES2,SERPINB3,SELL,SLC2A3,SYN1,SYP,TF,TTR,VEGFA,GMFG,CLEC5A,BIN2,MICAL1,DNASE1,IFNA14,IFNB1,IL2,IL10,LFNG,CCL19,TNFSF18,EDN2,CCL5,CRLF2,ADGRF5
9_Member	GO Biological Processes	GO:0045055	regulated exocytosis	4.45513	34/780	1,2,290,978,1520,2207,2352,2683,2799,3082,3107,3482,3745,3848,3903,3958,3965,4048,5273,5582,5836,5919,6317,6402,6515,6853,6855,7018,7276,7422,9535,23601,51411,64780	A1BG,A2M,ANPEP,CDA,CTSS,FCER1G,FOLR3,B4GALT1,GNS,HGF,HLA-C,IGF2R,KCNB1,KRT1,LAIR1,LGALS3,LGALS9,LTA4H,SERPINB10,PRKCG,PYGL,RARRES2,SERPINB3,SELL,SLC2A3,SYN1,SYP,TF,TTR,VEGFA,GMFG,CLEC5A,BIN2,MICAL1
9_Member	GO Biological Processes	GO:0002366	leukocyte activation involved in immune response	4.32282	32/720	1,290,978,1520,1773,2207,2352,2683,2799,3107,3448,3456,3482,3558,3586,3848,3903,3955,3958,3965,4048,5273,5836,6317,6363,6402,6515,7276,8995,9535,23601,51411	A1BG,ANPEP,CDA,CTSS,DNASE1,FCER1G,FOLR3,B4GALT1,GNS,HLA-C,IFNA14,IFNB1,IGF2R,IL2,IL10,KRT1,LAIR1,LFNG,LGALS3,LGALS9,LTA4H,SERPINB10,PYGL,SERPINB3,CCL19,SELL,SLC2A3,TTR,TNFSF18,GMFG,CLEC5A,BIN2
9_Member	GO Biological Processes	GO:0002263	cell activation involved in immune response	4.31937	32/724	1,290,978,1520,1773,2207,2352,2683,2799,3107,3448,3456,3482,3558,3586,3848,3903,3955,3958,3965,4048,5273,5836,6317,6363,6402,6515,7276,8995,9535,23601,51411	A1BG,ANPEP,CDA,CTSS,DNASE1,FCER1G,FOLR3,B4GALT1,GNS,HLA-C,IFNA14,IFNB1,IGF2R,IL2,IL10,KRT1,LAIR1,LFNG,LGALS3,LGALS9,LTA4H,SERPINB10,PYGL,SERPINB3,CCL19,SELL,SLC2A3,TTR,TNFSF18,GMFG,CLEC5A,BIN2
9_Member	GO Biological Processes	GO:0002274	myeloid leukocyte activation	4.26847	30/661	1,290,978,1520,1773,1907,2207,2352,2683,2799,3107,3482,3586,3848,3903,3958,3965,4048,5273,5836,6317,6352,6402,6515,7276,9535,23601,51411,64109,221395	A1BG,ANPEP,CDA,CTSS,DNASE1,EDN2,FCER1G,FOLR3,B4GALT1,GNS,HLA-C,IGF2R,IL10,KRT1,LAIR1,LGALS3,LGALS9,LTA4H,SERPINB10,PYGL,SERPINB3,CCL5,SELL,SLC2A3,TTR,GMFG,CLEC5A,BIN2,CRLF2,ADGRF5
9_Member	GO Biological Processes	GO:0042119	neutrophil activation	3.99737	25/501	1,290,978,1520,1773,2207,2352,2683,2799,3107,3482,3848,3903,3958,4048,5273,5836,6317,6352,6402,6515,7276,9535,23601,51411	A1BG,ANPEP,CDA,CTSS,DNASE1,FCER1G,FOLR3,B4GALT1,GNS,HLA-C,IGF2R,KRT1,LAIR1,LGALS3,LTA4H,SERPINB10,PYGL,SERPINB3,CCL5,SELL,SLC2A3,TTR,GMFG,CLEC5A,BIN2
9_Member	GO Biological Processes	GO:0036230	granulocyte activation	3.95274	25/506	1,290,978,1520,1773,2207,2352,2683,2799,3107,3482,3848,3903,3958,4048,5273,5836,6317,6352,6402,6515,7276,9535,23601,51411	A1BG,ANPEP,CDA,CTSS,DNASE1,FCER1G,FOLR3,B4GALT1,GNS,HLA-C,IGF2R,KRT1,LAIR1,LGALS3,LTA4H,SERPINB10,PYGL,SERPINB3,CCL5,SELL,SLC2A3,TTR,GMFG,CLEC5A,BIN2
9_Member	GO Biological Processes	GO:0002283	neutrophil activation involved in immune response	3.7748	24/489	1,290,978,1520,1773,2207,2352,2683,2799,3107,3482,3848,3903,3958,4048,5273,5836,6317,6402,6515,7276,9535,23601,51411	A1BG,ANPEP,CDA,CTSS,DNASE1,FCER1G,FOLR3,B4GALT1,GNS,HLA-C,IGF2R,KRT1,LAIR1,LGALS3,LTA4H,SERPINB10,PYGL,SERPINB3,SELL,SLC2A3,TTR,GMFG,CLEC5A,BIN2
9_Member	GO Biological Processes	GO:0002446	neutrophil mediated immunity	3.62821	24/500	1,290,978,1520,1773,2207,2352,2683,2799,3107,3482,3848,3903,3958,4048,5273,5836,6317,6402,6515,7276,9535,23601,51411	A1BG,ANPEP,CDA,CTSS,DNASE1,FCER1G,FOLR3,B4GALT1,GNS,HLA-C,IGF2R,KRT1,LAIR1,LGALS3,LTA4H,SERPINB10,PYGL,SERPINB3,SELL,SLC2A3,TTR,GMFG,CLEC5A,BIN2
9_Member	GO Biological Processes	GO:0002275	myeloid cell activation involved in immune response	3.48205	25/550	1,290,978,1520,1773,2207,2352,2683,2799,3107,3482,3848,3903,3958,3965,4048,5273,5836,6317,6402,6515,7276,9535,23601,51411	A1BG,ANPEP,CDA,CTSS,DNASE1,FCER1G,FOLR3,B4GALT1,GNS,HLA-C,IGF2R,KRT1,LAIR1,LGALS3,LGALS9,LTA4H,SERPINB10,PYGL,SERPINB3,SELL,SLC2A3,TTR,GMFG,CLEC5A,BIN2
9_Member	GO Biological Processes	GO:0002444	myeloid leukocyte mediated immunity	3.44648	25/553	1,290,978,1520,1773,2207,2352,2683,2799,3107,3482,3848,3903,3958,3965,4048,5273,5836,6317,6402,6515,7276,9535,23601,51411	A1BG,ANPEP,CDA,CTSS,DNASE1,FCER1G,FOLR3,B4GALT1,GNS,HLA-C,IGF2R,KRT1,LAIR1,LGALS3,LGALS9,LTA4H,SERPINB10,PYGL,SERPINB3,SELL,SLC2A3,TTR,GMFG,CLEC5A,BIN2
9_Member	GO Biological Processes	GO:0043312	neutrophil degranulation	3.36347	23/486	1,290,978,1520,2207,2352,2683,2799,3107,3482,3848,3903,3958,4048,5273,5836,6317,6402,6515,7276,9535,23601,51411	A1BG,ANPEP,CDA,CTSS,FCER1G,FOLR3,B4GALT1,GNS,HLA-C,IGF2R,KRT1,LAIR1,LGALS3,LTA4H,SERPINB10,PYGL,SERPINB3,SELL,SLC2A3,TTR,GMFG,CLEC5A,BIN2
9_Member	GO Biological Processes	GO:0043299	leukocyte degranulation	3.20735	24/537	1,290,978,1520,2207,2352,2683,2799,3107,3482,3848,3903,3958,3965,4048,5273,5836,6317,6402,6515,7276,9535,23601,51411	A1BG,ANPEP,CDA,CTSS,FCER1G,FOLR3,B4GALT1,GNS,HLA-C,IGF2R,KRT1,LAIR1,LGALS3,LGALS9,LTA4H,SERPINB10,PYGL,SERPINB3,SELL,SLC2A3,TTR,GMFG,CLEC5A,BIN2
10_Summary	GO Biological Processes	GO:0071887	leukocyte apoptotic process	4.42842	12/102	207,558,836,1178,3091,3558,3586,3958,3965,6352,6363,23657,1380,2281,2796,3115,3448,3456,4478,5813,6441,7535,8995,2525,2633,3037,3791,4321,5034,5364,7010,7052,7422,7704,8728,8808,9480,10211,11117,25975,29851,2207,3955,10803,6402,3543,9437,64109,221395,2,653,4856,9398,2488,7018,1129,3663,3964,4600,50489,361,3107	AKT1,AXL,CASP3,CLC,HIF1A,IL2,IL10,LGALS3,LGALS9,CCL5,CCL19,SLC7A11,CR2,FKBP1B,GNRH1,HLA-DPB1,IFNA14,IFNB1,MSN,PURA,SFTPD,ZAP70,TNFSF18,FUT3,GBP1,HAS2,KDR,MMP12,P4HB,PLXNB1,TEK,TGM2,VEGFA,ZBTB16,ADAM19,IL1RL2,ONECUT2,FLOT1,EMILIN1,EGFL6,ICOS,FCER1G,LFNG,CCR9,SELL,IGLL1,NCR1,CRLF2,ADGRF5,A2M,BMP5,CCN3,CD101,FSHB,TF,CHRM2,IRF5,LGALS8,MX2,CD207,AQP4,HLA-C
10_Member	GO Biological Processes	GO:0071887	leukocyte apoptotic process	4.42842	12/102	207,558,836,1178,3091,3558,3586,3958,3965,6352,6363,23657	AKT1,AXL,CASP3,CLC,HIF1A,IL2,IL10,LGALS3,LGALS9,CCL5,CCL19,SLC7A11
10_Member	GO Biological Processes	GO:0046651	lymphocyte proliferation	4.31937	19/283	836,1178,1380,2281,2796,3115,3448,3456,3558,3586,3958,3965,4478,5813,6352,6363,6441,7535,8995	CASP3,CLC,CR2,FKBP1B,GNRH1,HLA-DPB1,IFNA14,IFNB1,IL2,IL10,LGALS3,LGALS9,MSN,PURA,CCL5,CCL19,SFTPD,ZAP70,TNFSF18
10_Member	GO Biological Processes	GO:0032943	mononuclear cell proliferation	4.31534	19/286	836,1178,1380,2281,2796,3115,3448,3456,3558,3586,3958,3965,4478,5813,6352,6363,6441,7535,8995	CASP3,CLC,CR2,FKBP1B,GNRH1,HLA-DPB1,IFNA14,IFNB1,IL2,IL10,LGALS3,LGALS9,MSN,PURA,CCL5,CCL19,SFTPD,ZAP70,TNFSF18
10_Member	GO Biological Processes	GO:0030155	regulation of cell adhesion	4.27195	32/734	207,836,2525,2633,2796,3037,3115,3456,3558,3586,3791,3958,3965,4321,5034,5364,6352,6363,6441,7010,7052,7422,7535,7704,8728,8808,8995,9480,10211,11117,25975,29851	AKT1,CASP3,FUT3,GBP1,GNRH1,HAS2,HLA-DPB1,IFNB1,IL2,IL10,KDR,LGALS3,LGALS9,MMP12,P4HB,PLXNB1,CCL5,CCL19,SFTPD,TEK,TGM2,VEGFA,ZAP70,ZBTB16,ADAM19,IL1RL2,TNFSF18,ONECUT2,FLOT1,EMILIN1,EGFL6,ICOS
10_Member	GO Biological Processes	GO:0045785	positive regulation of cell adhesion	4.118	23/425	207,2525,3037,3115,3558,3586,3791,3965,5034,6352,6363,7010,7052,7422,7535,7704,8728,8808,8995,10211,11117,25975,29851	AKT1,FUT3,HAS2,HLA-DPB1,IL2,IL10,KDR,LGALS9,P4HB,CCL5,CCL19,TEK,TGM2,VEGFA,ZAP70,ZBTB16,ADAM19,IL1RL2,TNFSF18,FLOT1,EMILIN1,EGFL6,ICOS
10_Member	GO Biological Processes	GO:0042110	T cell activation	3.90688	24/475	207,836,1178,2207,2281,2796,3115,3448,3456,3558,3586,3955,3958,3965,4478,6352,6363,6441,7535,7704,8808,8995,10803,29851	AKT1,CASP3,CLC,FCER1G,FKBP1B,GNRH1,HLA-DPB1,IFNA14,IFNB1,IL2,IL10,LFNG,LGALS3,LGALS9,MSN,CCL5,CCL19,SFTPD,ZAP70,ZBTB16,IL1RL2,TNFSF18,CCR9,ICOS
10_Member	GO Biological Processes	GO:0042098	T cell proliferation	3.89823	15/196	836,1178,2281,2796,3115,3558,3586,3958,3965,4478,6352,6363,6441,7535,8995	CASP3,CLC,FKBP1B,GNRH1,HLA-DPB1,IL2,IL10,LGALS3,LGALS9,MSN,CCL5,CCL19,SFTPD,ZAP70,TNFSF18
10_Member	GO Biological Processes	GO:0070661	leukocyte proliferation	3.88045	19/313	836,1178,1380,2281,2796,3115,3448,3456,3558,3586,3958,3965,4478,5813,6352,6363,6441,7535,8995	CASP3,CLC,CR2,FKBP1B,GNRH1,HLA-DPB1,IFNA14,IFNB1,IL2,IL10,LGALS3,LGALS9,MSN,PURA,CCL5,CCL19,SFTPD,ZAP70,TNFSF18
10_Member	GO Biological Processes	GO:0007159	leukocyte cell-cell adhesion	3.5845	20/366	207,836,2796,3037,3115,3456,3558,3586,3958,3965,4478,6352,6363,6402,6441,7535,7704,8808,8995,29851	AKT1,CASP3,GNRH1,HAS2,HLA-DPB1,IFNB1,IL2,IL10,LGALS3,LGALS9,MSN,CCL5,CCL19,SELL,SFTPD,ZAP70,ZBTB16,IL1RL2,TNFSF18,ICOS
10_Member	GO Biological Processes	GO:0022407	regulation of cell-cell adhesion	3.51667	22/439	207,836,2525,2796,3037,3115,3456,3558,3586,3958,3965,6352,6363,6441,7422,7535,7704,8728,8808,8995,10211,29851	AKT1,CASP3,FUT3,GNRH1,HAS2,HLA-DPB1,IFNB1,IL2,IL10,LGALS3,LGALS9,CCL5,CCL19,SFTPD,VEGFA,ZAP70,ZBTB16,ADAM19,IL1RL2,TNFSF18,FLOT1,ICOS
10_Member	GO Biological Processes	GO:0042129	regulation of T cell proliferation	3.35463	13/168	836,1178,2796,3115,3558,3586,3958,3965,6352,6363,6441,7535,8995	CASP3,CLC,GNRH1,HLA-DPB1,IL2,IL10,LGALS3,LGALS9,CCL5,CCL19,SFTPD,ZAP70,TNFSF18
10_Member	GO Biological Processes	GO:0050863	regulation of T cell activation	3.19507	18/327	207,836,1178,2796,3115,3456,3558,3586,3958,3965,6352,6363,6441,7535,7704,8808,8995,29851	AKT1,CASP3,CLC,GNRH1,HLA-DPB1,IFNB1,IL2,IL10,LGALS3,LGALS9,CCL5,CCL19,SFTPD,ZAP70,ZBTB16,IL1RL2,TNFSF18,ICOS
10_Member	GO Biological Processes	GO:2000106	regulation of leukocyte apoptotic process	3.16322	9/80	558,3091,3558,3586,3958,3965,6352,6363,23657	AXL,HIF1A,IL2,IL10,LGALS3,LGALS9,CCL5,CCL19,SLC7A11
10_Member	GO Biological Processes	GO:1903037	regulation of leukocyte cell-cell adhesion	3.16322	18/330	207,836,2796,3037,3115,3456,3558,3586,3958,3965,6352,6363,6441,7535,7704,8808,8995,29851	AKT1,CASP3,GNRH1,HAS2,HLA-DPB1,IFNB1,IL2,IL10,LGALS3,LGALS9,CCL5,CCL19,SFTPD,ZAP70,ZBTB16,IL1RL2,TNFSF18,ICOS
10_Member	GO Biological Processes	GO:0046649	lymphocyte activation	3.02174	29/754	207,558,836,1178,1380,2207,2281,2796,3115,3448,3456,3543,3558,3586,3955,3958,3965,4478,5813,6352,6363,6441,7535,7704,8808,8995,9437,10803,29851	AKT1,AXL,CASP3,CLC,CR2,FCER1G,FKBP1B,GNRH1,HLA-DPB1,IFNA14,IFNB1,IGLL1,IL2,IL10,LFNG,LGALS3,LGALS9,MSN,PURA,CCL5,CCL19,SFTPD,ZAP70,ZBTB16,IL1RL2,TNFSF18,NCR1,CCR9,ICOS
10_Member	GO Biological Processes	GO:0070227	lymphocyte apoptotic process	2.741	8/71	207,1178,3091,3558,3586,3958,3965,6352	AKT1,CLC,HIF1A,IL2,IL10,LGALS3,LGALS9,CCL5
10_Member	GO Biological Processes	GO:0022409	positive regulation of cell-cell adhesion	2.51396	15/276	207,2525,3037,3115,3558,3586,3965,6352,6363,7535,7704,8728,8808,10211,29851	AKT1,FUT3,HAS2,HLA-DPB1,IL2,IL10,LGALS9,CCL5,CCL19,ZAP70,ZBTB16,ADAM19,IL1RL2,FLOT1,ICOS
10_Member	GO Biological Processes	GO:0050670	regulation of lymphocyte proliferation	2.37059	13/221	836,1178,2796,3115,3558,3586,3958,3965,6352,6363,6441,7535,8995	CASP3,CLC,GNRH1,HLA-DPB1,IL2,IL10,LGALS3,LGALS9,CCL5,CCL19,SFTPD,ZAP70,TNFSF18
10_Member	GO Biological Processes	GO:0032944	regulation of mononuclear cell proliferation	2.35014	13/223	836,1178,2796,3115,3558,3586,3958,3965,6352,6363,6441,7535,8995	CASP3,CLC,GNRH1,HLA-DPB1,IL2,IL10,LGALS3,LGALS9,CCL5,CCL19,SFTPD,ZAP70,TNFSF18
10_Member	GO Biological Processes	GO:0050865	regulation of cell activation	2.32233	24/633	207,558,836,1178,2207,2796,3115,3456,3543,3558,3586,3958,3965,6352,6363,6441,7535,7704,8808,8995,11117,29851,64109,221395	AKT1,AXL,CASP3,CLC,FCER1G,GNRH1,HLA-DPB1,IFNB1,IGLL1,IL2,IL10,LGALS3,LGALS9,CCL5,CCL19,SFTPD,ZAP70,ZBTB16,IL1RL2,TNFSF18,EMILIN1,ICOS,CRLF2,ADGRF5
10_Member	GO Biological Processes	GO:1903038	negative regulation of leukocyte cell-cell adhesion	2.27869	10/138	207,836,2796,3456,3558,3586,3958,3965,6441,8995	AKT1,CASP3,GNRH1,IFNB1,IL2,IL10,LGALS3,LGALS9,SFTPD,TNFSF18
10_Member	GO Biological Processes	GO:0002683	negative regulation of immune system process	2.27869	18/403	2,207,558,653,836,2633,2796,3456,3558,3586,3958,3965,4321,4856,6441,8995,11117,221395	A2M,AKT1,AXL,BMP5,CASP3,GBP1,GNRH1,IFNB1,IL2,IL10,LGALS3,LGALS9,MMP12,CCN3,SFTPD,TNFSF18,EMILIN1,ADGRF5
10_Member	GO Biological Processes	GO:0050866	negative regulation of cell activation	2.23055	12/200	558,836,2796,3456,3558,3586,3958,3965,6441,8995,11117,221395	AXL,CASP3,GNRH1,IFNB1,IL2,IL10,LGALS3,LGALS9,SFTPD,TNFSF18,EMILIN1,ADGRF5
10_Member	GO Biological Processes	GO:0050868	negative regulation of T cell activation	2.11303	9/119	836,2796,3456,3558,3586,3958,3965,6441,8995	CASP3,GNRH1,IFNB1,IL2,IL10,LGALS3,LGALS9,SFTPD,TNFSF18
10_Member	GO Biological Processes	GO:0070663	regulation of leukocyte proliferation	2.10805	13/241	836,1178,2796,3115,3558,3586,3958,3965,6352,6363,6441,7535,8995	CASP3,CLC,GNRH1,HLA-DPB1,IL2,IL10,LGALS3,LGALS9,CCL5,CCL19,SFTPD,ZAP70,TNFSF18
10_Member	GO Biological Processes	GO:0070231	T cell apoptotic process	2.08961	6/49	207,1178,3091,3958,3965,6352	AKT1,CLC,HIF1A,LGALS3,LGALS9,CCL5
10_Member	GO Biological Processes	GO:0002695	negative regulation of leukocyte activation	2.04594	11/182	558,836,2796,3456,3558,3586,3958,3965,6441,8995,221395	AXL,CASP3,GNRH1,IFNB1,IL2,IL10,LGALS3,LGALS9,SFTPD,TNFSF18,ADGRF5
10_Member	GO Biological Processes	GO:0051249	regulation of lymphocyte activation	2.04594	20/508	207,558,836,1178,2796,3115,3456,3543,3558,3586,3958,3965,6352,6363,6441,7535,7704,8808,8995,29851	AKT1,AXL,CASP3,CLC,GNRH1,HLA-DPB1,IFNB1,IGLL1,IL2,IL10,LGALS3,LGALS9,CCL5,CCL19,SFTPD,ZAP70,ZBTB16,IL1RL2,TNFSF18,ICOS
10_Member	GO Biological Processes	GO:0051250	negative regulation of lymphocyte activation	2.02784	10/153	558,836,2796,3456,3558,3586,3958,3965,6441,8995	AXL,CASP3,GNRH1,IFNB1,IL2,IL10,LGALS3,LGALS9,SFTPD,TNFSF18
10_Member	GO Biological Processes	GO:0002694	regulation of leukocyte activation	2.01308	22/594	207,558,836,1178,2796,3115,3456,3543,3558,3586,3958,3965,6352,6363,6441,7535,7704,8808,8995,29851,64109,221395	AKT1,AXL,CASP3,CLC,GNRH1,HLA-DPB1,IFNB1,IGLL1,IL2,IL10,LGALS3,LGALS9,CCL5,CCL19,SFTPD,ZAP70,ZBTB16,IL1RL2,TNFSF18,ICOS,CRLF2,ADGRF5
10_Member	GO Biological Processes	GO:1902107	positive regulation of leukocyte differentiation	1.97315	10/156	558,3558,3586,3958,3965,6363,7535,7704,8808,9398	AXL,IL2,IL10,LGALS3,LGALS9,CCL19,ZAP70,ZBTB16,IL1RL2,CD101
10_Member	GO Biological Processes	GO:1903708	positive regulation of hemopoiesis	1.97315	10/156	558,3558,3586,3958,3965,6363,7535,7704,8808,9398	AXL,IL2,IL10,LGALS3,LGALS9,CCL19,ZAP70,ZBTB16,IL1RL2,CD101
10_Member	GO Biological Processes	GO:0045621	positive regulation of lymphocyte differentiation	1.94821	8/101	558,3558,3586,3965,6363,7535,7704,8808	AXL,IL2,IL10,LGALS9,CCL19,ZAP70,ZBTB16,IL1RL2
10_Member	GO Biological Processes	GO:0022408	negative regulation of cell-cell adhesion	1.94274	11/189	207,836,2796,3456,3558,3586,3958,3965,6441,7422,8995	AKT1,CASP3,GNRH1,IFNB1,IL2,IL10,LGALS3,LGALS9,SFTPD,VEGFA,TNFSF18
10_Member	GO Biological Processes	GO:0070228	regulation of lymphocyte apoptotic process	1.93122	6/54	3091,3558,3586,3958,3965,6352	HIF1A,IL2,IL10,LGALS3,LGALS9,CCL5
10_Member	GO Biological Processes	GO:0002521	leukocyte differentiation	1.90905	20/526	558,1380,2207,2488,3448,3456,3558,3586,3955,3958,3965,6363,7018,7422,7535,7704,8808,8995,9398,10803	AXL,CR2,FCER1G,FSHB,IFNA14,IFNB1,IL2,IL10,LFNG,LGALS3,LGALS9,CCL19,TF,VEGFA,ZAP70,ZBTB16,IL1RL2,TNFSF18,CD101,CCR9
10_Member	GO Biological Processes	GO:0007162	negative regulation of cell adhesion	1.90608	14/295	207,836,2633,2796,3456,3558,3586,3958,3965,4321,5364,6441,7422,8995	AKT1,CASP3,GBP1,GNRH1,IFNB1,IL2,IL10,LGALS3,LGALS9,MMP12,PLXNB1,SFTPD,VEGFA,TNFSF18
10_Member	GO Biological Processes	GO:0001776	leukocyte homeostasis	1.88324	7/79	207,558,836,3091,3558,3965,23657	AKT1,AXL,CASP3,HIF1A,IL2,LGALS9,SLC7A11
10_Member	GO Biological Processes	GO:1903131	mononuclear cell differentiation	1.86789	17/412	558,1380,2207,3448,3456,3558,3586,3955,3958,3965,6363,7422,7535,7704,8808,8995,10803	AXL,CR2,FCER1G,IFNA14,IFNB1,IL2,IL10,LFNG,LGALS3,LGALS9,CCL19,VEGFA,ZAP70,ZBTB16,IL1RL2,TNFSF18,CCR9
10_Member	GO Biological Processes	GO:0002286	T cell activation involved in immune response	1.74662	8/111	2207,3448,3456,3558,3958,3965,6363,8995	FCER1G,IFNA14,IFNB1,IL2,LGALS3,LGALS9,CCL19,TNFSF18
10_Member	GO Biological Processes	GO:0045619	regulation of lymphocyte differentiation	1.68856	10/175	558,3456,3558,3586,3965,6363,7535,7704,8808,8995	AXL,IFNB1,IL2,IL10,LGALS9,CCL19,ZAP70,ZBTB16,IL1RL2,TNFSF18
10_Member	GO Biological Processes	GO:1902105	regulation of leukocyte differentiation	1.66798	13/281	558,2488,3456,3558,3586,3958,3965,6363,7535,7704,8808,8995,9398	AXL,FSHB,IFNB1,IL2,IL10,LGALS3,LGALS9,CCL19,ZAP70,ZBTB16,IL1RL2,TNFSF18,CD101
10_Member	GO Biological Processes	GO:0030098	lymphocyte differentiation	1.65526	15/358	558,1380,2207,3448,3456,3558,3586,3955,3965,6363,7535,7704,8808,8995,10803	AXL,CR2,FCER1G,IFNA14,IFNB1,IL2,IL10,LFNG,LGALS9,CCL19,ZAP70,ZBTB16,IL1RL2,TNFSF18,CCR9
10_Member	GO Biological Processes	GO:0002407	dendritic cell chemotaxis	1.64761	4/24	3965,6352,6363,8995	LGALS9,CCL5,CCL19,TNFSF18
10_Member	GO Biological Processes	GO:0097048	dendritic cell apoptotic process	1.59746	3/11	558,3965,6363	AXL,LGALS9,CCL19
10_Member	GO Biological Processes	GO:2000668	regulation of dendritic cell apoptotic process	1.59746	3/11	558,3965,6363	AXL,LGALS9,CCL19
10_Member	GO Biological Processes	GO:0046637	regulation of alpha-beta T cell differentiation	1.58743	6/67	3558,3965,6363,7535,7704,8995	IL2,LGALS9,CCL19,ZAP70,ZBTB16,TNFSF18
10_Member	GO Biological Processes	GO:2000107	negative regulation of leukocyte apoptotic process	1.52803	5/46	558,3091,3558,6352,6363	AXL,HIF1A,IL2,CCL5,CCL19
10_Member	GO Biological Processes	GO:0002285	lymphocyte activation involved in immune response	1.50932	10/190	2207,3448,3456,3558,3586,3955,3958,3965,6363,8995	FCER1G,IFNA14,IFNB1,IL2,IL10,LFNG,LGALS3,LGALS9,CCL19,TNFSF18
10_Member	GO Biological Processes	GO:0036336	dendritic cell migration	1.42032	4/29	3965,6352,6363,8995	LGALS9,CCL5,CCL19,TNFSF18
10_Member	GO Biological Processes	GO:1903039	positive regulation of leukocyte cell-cell adhesion	1.40941	11/234	207,3037,3115,3558,3965,6352,6363,7535,7704,8808,29851	AKT1,HAS2,HLA-DPB1,IL2,LGALS9,CCL5,CCL19,ZAP70,ZBTB16,IL1RL2,ICOS
10_Member	GO Biological Processes	GO:0030217	T cell differentiation	1.28286	11/246	2207,3456,3558,3955,3965,6363,7535,7704,8808,8995,10803	FCER1G,IFNB1,IL2,LFNG,LGALS9,CCL19,ZAP70,ZBTB16,IL1RL2,TNFSF18,CCR9
10_Member	GO Biological Processes	GO:0050672	negative regulation of lymphocyte proliferation	1.27739	6/81	836,2796,3558,3586,3965,6441	CASP3,GNRH1,IL2,IL10,LGALS9,SFTPD
10_Member	GO Biological Processes	GO:0032945	negative regulation of mononuclear cell proliferation	1.25832	6/82	836,2796,3558,3586,3965,6441	CASP3,GNRH1,IL2,IL10,LGALS9,SFTPD
10_Member	GO Biological Processes	GO:0050870	positive regulation of T cell activation	1.25668	10/212	207,3115,3558,3965,6352,6363,7535,7704,8808,29851	AKT1,HLA-DPB1,IL2,LGALS9,CCL5,CCL19,ZAP70,ZBTB16,IL1RL2,ICOS
10_Member	GO Biological Processes	GO:0070232	regulation of T cell apoptotic process	1.23898	4/34	3091,3958,3965,6352	HIF1A,LGALS3,LGALS9,CCL5
10_Member	GO Biological Processes	GO:0002260	lymphocyte homeostasis	1.23371	5/57	207,836,3091,3558,3965	AKT1,CASP3,HIF1A,IL2,LGALS9
10_Member	GO Biological Processes	GO:0045580	regulation of T cell differentiation	1.21966	8/146	3456,3558,3965,6363,7535,7704,8808,8995	IFNB1,IL2,LGALS9,CCL19,ZAP70,ZBTB16,IL1RL2,TNFSF18
10_Member	GO Biological Processes	GO:0043029	T cell homeostasis	1.16945	4/36	207,836,3558,3965	AKT1,CASP3,IL2,LGALS9
10_Member	GO Biological Processes	GO:0050777	negative regulation of immune response	1.16613	8/150	2,3456,3558,3586,3958,3965,4321,8995	A2M,IFNB1,IL2,IL10,LGALS3,LGALS9,MMP12,TNFSF18
10_Member	GO Biological Processes	GO:0045582	positive regulation of T cell differentiation	1.14985	6/88	3558,3965,6363,7535,7704,8808	IL2,LGALS9,CCL19,ZAP70,ZBTB16,IL1RL2
10_Member	GO Biological Processes	GO:0070664	negative regulation of leukocyte proliferation	1.14985	6/88	836,2796,3558,3586,3965,6441	CASP3,GNRH1,IL2,IL10,LGALS9,SFTPD
10_Member	GO Biological Processes	GO:0002698	negative regulation of immune effector process	1.05453	7/125	2,3456,3558,3586,3958,3965,8995	A2M,IFNB1,IL2,IL10,LGALS3,LGALS9,TNFSF18
10_Member	GO Biological Processes	GO:0042130	negative regulation of T cell proliferation	1.03412	5/66	836,2796,3586,3965,6441	CASP3,GNRH1,IL10,LGALS9,SFTPD
10_Member	GO Biological Processes	GO:0051251	positive regulation of lymphocyte activation	1.0321	13/356	207,558,3115,3543,3558,3586,3965,6352,6363,7535,7704,8808,29851	AKT1,AXL,HLA-DPB1,IGLL1,IL2,IL10,LGALS9,CCL5,CCL19,ZAP70,ZBTB16,IL1RL2,ICOS
10_Member	GO Biological Processes	GO:0002696	positive regulation of leukocyte activation	1.01482	14/401	207,558,3115,3543,3558,3586,3965,6352,6363,7535,7704,8808,29851,64109	AKT1,AXL,HLA-DPB1,IGLL1,IL2,IL10,LGALS9,CCL5,CCL19,ZAP70,ZBTB16,IL1RL2,ICOS,CRLF2
10_Member	GO Biological Processes	GO:0009615	response to virus	0.995795	13/361	1129,2633,3091,3448,3456,3663,3964,3965,4321,4600,6352,6363,50489	CHRM2,GBP1,HIF1A,IFNA14,IFNB1,IRF5,LGALS8,LGALS9,MMP12,MX2,CCL5,CCL19,CD207
10_Member	GO Biological Processes	GO:0042102	positive regulation of T cell proliferation	0.973858	6/99	3115,3558,3965,6352,6363,7535	HLA-DPB1,IL2,LGALS9,CCL5,CCL19,ZAP70
10_Member	GO Biological Processes	GO:0046006	regulation of activated T cell proliferation	0.946453	4/44	836,1178,3558,3965	CASP3,CLC,IL2,LGALS9
10_Member	GO Biological Processes	GO:0046634	regulation of alpha-beta T cell activation	0.945	6/101	3558,3965,6363,7535,7704,8995	IL2,LGALS9,CCL19,ZAP70,ZBTB16,TNFSF18
10_Member	GO Biological Processes	GO:0050867	positive regulation of cell activation	0.944359	14/412	207,558,3115,3543,3558,3586,3965,6352,6363,7535,7704,8808,29851,64109	AKT1,AXL,HLA-DPB1,IGLL1,IL2,IL10,LGALS9,CCL5,CCL19,ZAP70,ZBTB16,IL1RL2,ICOS,CRLF2
10_Member	GO Biological Processes	GO:0098586	cellular response to virus	0.924096	5/72	3091,3964,3965,4321,6363	HIF1A,LGALS8,LGALS9,MMP12,CCL19
10_Member	GO Biological Processes	GO:1903706	regulation of hemopoiesis	0.918495	14/417	558,2488,3091,3456,3558,3586,3958,3965,6363,7535,7704,8808,8995,9398	AXL,FSHB,HIF1A,IFNB1,IL2,IL10,LGALS3,LGALS9,CCL19,ZAP70,ZBTB16,IL1RL2,TNFSF18,CD101
10_Member	GO Biological Processes	GO:0002292	T cell differentiation involved in immune response	0.910225	5/73	2207,3558,3965,6363,8995	FCER1G,IL2,LGALS9,CCL19,TNFSF18
10_Member	GO Biological Processes	GO:0071346	cellular response to interferon-gamma	0.869536	8/177	361,2633,3107,3115,3663,3965,6352,6363	AQP4,GBP1,HLA-C,HLA-DPB1,IRF5,LGALS9,CCL5,CCL19
10_Member	GO Biological Processes	GO:0046632	alpha-beta T cell differentiation	0.864844	6/107	3558,3965,6363,7535,7704,8995	IL2,LGALS9,CCL19,ZAP70,ZBTB16,TNFSF18
10_Member	GO Biological Processes	GO:0050798	activated T cell proliferation	0.860544	4/48	836,1178,3558,3965	CASP3,CLC,IL2,LGALS9
10_Member	GO Biological Processes	GO:0046638	positive regulation of alpha-beta T cell differentiation	0.837603	4/49	3965,6363,7535,7704	LGALS9,CCL19,ZAP70,ZBTB16
10_Member	GO Biological Processes	GO:0097028	dendritic cell differentiation	0.837603	4/49	558,3958,3965,6363	AXL,LGALS3,LGALS9,CCL19
10_Member	GO Biological Processes	GO:0043370	regulation of CD4-positive, alpha-beta T cell differentiation	0.795726	4/51	3558,3965,6363,8995	IL2,LGALS9,CCL19,TNFSF18
11_Summary	GO Biological Processes	GO:0007610	behavior	4.31742	27/543	220,238,460,836,1979,2043,2692,2697,2847,2861,3091,3375,3766,4808,4988,5071,5582,5972,6517,6532,8528,9369,22829,23657,27306,28996,80045,8851,9980,28983	ALDH1A3,ALK,ASTN1,CASP3,EIF4EBP2,EPHA4,GHRHR,GJA1,MCHR1,GPR37,HIF1A,IAPP,KCNJ10,NHLH2,OPRM1,PRKN,PRKCG,REN,SLC2A4,SLC6A4,DDO,NRXN3,NLGN4Y,SLC7A11,HPGDS,HIPK2,GPR157,CDK5R1,DOP1B,TMPRSS11E
11_Member	GO Biological Processes	GO:0007610	behavior	4.31742	27/543	220,238,460,836,1979,2043,2692,2697,2847,2861,3091,3375,3766,4808,4988,5071,5582,5972,6517,6532,8528,9369,22829,23657,27306,28996,80045	ALDH1A3,ALK,ASTN1,CASP3,EIF4EBP2,EPHA4,GHRHR,GJA1,MCHR1,GPR37,HIF1A,IAPP,KCNJ10,NHLH2,OPRM1,PRKN,PRKCG,REN,SLC2A4,SLC6A4,DDO,NRXN3,NLGN4Y,SLC7A11,HPGDS,HIPK2,GPR157
11_Member	GO Biological Processes	GO:0007158	neuron cell-cell adhesion	2.05825	4/17	460,8851,9369,22829	ASTN1,CDK5R1,NRXN3,NLGN4Y
11_Member	GO Biological Processes	GO:0050890	cognition	1.36009	12/276	836,1979,3091,5071,5582,6517,6532,9369,9980,22829,23657,28983	CASP3,EIF4EBP2,HIF1A,PRKN,PRKCG,SLC2A4,SLC6A4,NRXN3,DOP1B,NLGN4Y,SLC7A11,TMPRSS11E
11_Member	GO Biological Processes	GO:0007611	learning or memory	1.03251	10/235	836,1979,3091,5071,5582,6517,6532,9369,22829,23657	CASP3,EIF4EBP2,HIF1A,PRKN,PRKCG,SLC2A4,SLC6A4,NRXN3,NLGN4Y,SLC7A11
11_Member	GO Biological Processes	GO:0035176	social behavior	0.814552	4/50	1979,6532,9369,22829	EIF4EBP2,SLC6A4,NRXN3,NLGN4Y
11_Member	GO Biological Processes	GO:0051703	biological process involved in intraspecies interaction between organisms	0.778068	4/52	1979,6532,9369,22829	EIF4EBP2,SLC6A4,NRXN3,NLGN4Y
12_Summary	GO Biological Processes	GO:0009611	response to wounding	4.27209	30/658	2,558,836,947,1809,2043,2207,2246,2247,2281,2683,2697,3091,3265,3448,3456,3586,3791,3848,3853,4321,4988,5339,5582,7422,10362,23657,51266,58189,64780,361,1080,2030,2692,3037,7498,8626	A2M,AXL,CASP3,CD34,DPYSL3,EPHA4,FCER1G,FGF1,FGF2,FKBP1B,B4GALT1,GJA1,HIF1A,HRAS,IFNA14,IFNB1,IL10,KDR,KRT1,KRT6A,MMP12,OPRM1,PLEC,PRKCG,VEGFA,HMG20B,SLC7A11,CLEC1B,WFDC1,MICAL1,AQP4,CFTR,SLC29A1,GHRHR,HAS2,XDH,TP63
12_Member	GO Biological Processes	GO:0009611	response to wounding	4.27209	30/658	2,558,836,947,1809,2043,2207,2246,2247,2281,2683,2697,3091,3265,3448,3456,3586,3791,3848,3853,4321,4988,5339,5582,7422,10362,23657,51266,58189,64780	A2M,AXL,CASP3,CD34,DPYSL3,EPHA4,FCER1G,FGF1,FGF2,FKBP1B,B4GALT1,GJA1,HIF1A,HRAS,IFNA14,IFNB1,IL10,KDR,KRT1,KRT6A,MMP12,OPRM1,PLEC,PRKCG,VEGFA,HMG20B,SLC7A11,CLEC1B,WFDC1,MICAL1
12_Member	GO Biological Processes	GO:0042060	wound healing	3.99252	26/538	2,558,836,947,2207,2246,2247,2683,2697,3091,3265,3448,3456,3791,3848,3853,4321,4988,5339,5582,7422,10362,23657,51266,58189,64780	A2M,AXL,CASP3,CD34,FCER1G,FGF1,FGF2,B4GALT1,GJA1,HIF1A,HRAS,IFNA14,IFNB1,KDR,KRT1,KRT6A,MMP12,OPRM1,PLEC,PRKCG,VEGFA,HMG20B,SLC7A11,CLEC1B,WFDC1,MICAL1
12_Member	GO Biological Processes	GO:0050878	regulation of body fluid levels	2.74763	22/506	2,361,558,947,1080,2030,2207,2692,2697,3037,3091,3448,3456,3848,5582,7422,7498,8626,10362,23657,51266,64780	A2M,AQP4,AXL,CD34,CFTR,SLC29A1,FCER1G,GHRHR,GJA1,HAS2,HIF1A,IFNA14,IFNB1,KRT1,PRKCG,VEGFA,XDH,TP63,HMG20B,SLC7A11,CLEC1B,MICAL1
12_Member	GO Biological Processes	GO:0007596	blood coagulation	0.834109	12/343	2,558,947,2207,3448,3456,3848,5582,10362,23657,51266,64780	A2M,AXL,CD34,FCER1G,IFNA14,IFNB1,KRT1,PRKCG,HMG20B,SLC7A11,CLEC1B,MICAL1
12_Member	GO Biological Processes	GO:0007599	hemostasis	0.806922	12/347	2,558,947,2207,3448,3456,3848,5582,10362,23657,51266,64780	A2M,AXL,CD34,FCER1G,IFNA14,IFNB1,KRT1,PRKCG,HMG20B,SLC7A11,CLEC1B,MICAL1
12_Member	GO Biological Processes	GO:0050817	coagulation	0.80015	12/348	2,558,947,2207,3448,3456,3848,5582,10362,23657,51266,64780	A2M,AXL,CD34,FCER1G,IFNA14,IFNB1,KRT1,PRKCG,HMG20B,SLC7A11,CLEC1B,MICAL1
13_Summary	GO Biological Processes	GO:1901615	organic hydroxy compound metabolic process	4.23632	27/555	216,219,220,224,653,1080,1081,1544,2246,2247,2861,3067,3091,4129,5071,6615,7276,7299,8854,9651,11163,23657,26002,26031,27120,51302,55304,241,586,978,1807,1907,2488,2645,4048,5166,5742,7498,27306,53343,79934,207,9468,23446,57664,79575,79603,221395	ALDH1A1,ALDH1B1,ALDH1A3,ALDH3A2,BMP5,CFTR,CGA,CYP1A2,FGF1,FGF2,GPR37,HDC,HIF1A,MAOB,PRKN,SNAI1,TTR,TYR,ALDH1A2,PLCH2,NUDT4,SLC7A11,MOXD1,OSBPL3,DKKL1,CYP39A1,SPTLC3,ALOX5AP,BCAT1,CDA,DPYS,EDN2,FSHB,GCK,LTA4H,PDK4,PTGS1,XDH,HPGDS,NUDT9,COQ8B,AKT1,PCYT1B,SLC44A1,PLEKHA4,ABHD8,CERS4,ADGRF5
13_Member	GO Biological Processes	GO:1901615	organic hydroxy compound metabolic process	4.23632	27/555	216,219,220,224,653,1080,1081,1544,2246,2247,2861,3067,3091,4129,5071,6615,7276,7299,8854,9651,11163,23657,26002,26031,27120,51302,55304	ALDH1A1,ALDH1B1,ALDH1A3,ALDH3A2,BMP5,CFTR,CGA,CYP1A2,FGF1,FGF2,GPR37,HDC,HIF1A,MAOB,PRKN,SNAI1,TTR,TYR,ALDH1A2,PLCH2,NUDT4,SLC7A11,MOXD1,OSBPL3,DKKL1,CYP39A1,SPTLC3
13_Member	GO Biological Processes	GO:0044283	small molecule biosynthetic process	3.19507	28/693	220,241,586,653,978,1080,1544,1807,1907,2246,2247,2488,2645,4048,5166,5742,6615,7498,8854,11163,26002,26031,27120,27306,51302,53343,55304,79934	ALDH1A3,ALOX5AP,BCAT1,BMP5,CDA,CFTR,CYP1A2,DPYS,EDN2,FGF1,FGF2,FSHB,GCK,LTA4H,PDK4,PTGS1,SNAI1,XDH,ALDH1A2,NUDT4,MOXD1,OSBPL3,DKKL1,HPGDS,CYP39A1,NUDT9,SPTLC3,COQ8B
13_Member	GO Biological Processes	GO:0008610	lipid biosynthetic process	2.54299	27/729	207,220,224,653,1080,1081,1544,1907,2246,2247,2488,4048,5166,5742,6615,8854,9468,23446,26031,27120,27306,51302,55304,57664,79575,79603,221395	AKT1,ALDH1A3,ALDH3A2,BMP5,CFTR,CGA,CYP1A2,EDN2,FGF1,FGF2,FSHB,LTA4H,PDK4,PTGS1,SNAI1,ALDH1A2,PCYT1B,SLC44A1,OSBPL3,DKKL1,HPGDS,CYP39A1,SPTLC3,PLEKHA4,ABHD8,CERS4,ADGRF5
13_Member	GO Biological Processes	GO:1901617	organic hydroxy compound biosynthetic process	2.40525	14/251	653,1080,2246,2247,2861,3067,6615,7299,23657,26002,26031,27120,51302,55304	BMP5,CFTR,FGF1,FGF2,GPR37,HDC,SNAI1,TYR,SLC7A11,MOXD1,OSBPL3,DKKL1,CYP39A1,SPTLC3
13_Member	GO Biological Processes	GO:0006066	alcohol metabolic process	1.86916	16/373	216,219,220,224,653,1080,1544,2246,2247,7276,8854,9651,11163,26002,51302,55304	ALDH1A1,ALDH1B1,ALDH1A3,ALDH3A2,BMP5,CFTR,CYP1A2,FGF1,FGF2,TTR,ALDH1A2,PLCH2,NUDT4,MOXD1,CYP39A1,SPTLC3
14_Summary	GO Biological Processes	GO:0010035	response to inorganic substance	3.95274	26/542	207,241,558,836,1396,1544,2281,2796,2861,3082,3091,3586,3791,4129,4151,4499,4982,5071,5076,6363,6523,6898,7018,10242,10587,653361,2706,3848,4728,5034,5742,23657,51384,79400,6517	AKT1,ALOX5AP,AXL,CASP3,CRIP1,CYP1A2,FKBP1B,GNRH1,GPR37,HGF,HIF1A,IL10,KDR,MAOB,MB,MT1M,TNFRSF11B,PRKN,PAX2,CCL19,SLC5A1,TAT,TF,KCNMB2,TXNRD2,NCF1,GJB2,KRT1,NDUFS8,P4HB,PTGS1,SLC7A11,WNT16,NOX5,SLC2A4
14_Member	GO Biological Processes	GO:0010035	response to inorganic substance	3.95274	26/542	207,241,558,836,1396,1544,2281,2796,2861,3082,3091,3586,3791,4129,4151,4499,4982,5071,5076,6363,6523,6898,7018,10242,10587,653361	AKT1,ALOX5AP,AXL,CASP3,CRIP1,CYP1A2,FKBP1B,GNRH1,GPR37,HGF,HIF1A,IL10,KDR,MAOB,MB,MT1M,TNFRSF11B,PRKN,PAX2,CCL19,SLC5A1,TAT,TF,KCNMB2,TXNRD2,NCF1
14_Member	GO Biological Processes	GO:0006979	response to oxidative stress	3.8552	23/447	207,558,836,2281,2706,2861,3082,3091,3586,3848,4151,4728,5034,5071,5076,5742,6363,6898,10587,23657,51384,79400,653361	AKT1,AXL,CASP3,FKBP1B,GJB2,GPR37,HGF,HIF1A,IL10,KRT1,MB,NDUFS8,P4HB,PRKN,PAX2,PTGS1,CCL19,TAT,TXNRD2,SLC7A11,WNT16,NOX5,NCF1
14_Member	GO Biological Processes	GO:0062197	cellular response to chemical stress	2.4639	17/349	207,558,836,2706,2861,3082,3091,3586,5034,5071,5076,6517,10587,23657,51384,79400,653361	AKT1,AXL,CASP3,GJB2,GPR37,HGF,HIF1A,IL10,P4HB,PRKN,PAX2,SLC2A4,TXNRD2,SLC7A11,WNT16,NOX5,NCF1
14_Member	GO Biological Processes	GO:0000302	response to reactive oxygen species	2.32136	13/225	207,558,836,2281,2861,3082,3091,3586,4151,5076,6363,10587,653361	AKT1,AXL,CASP3,FKBP1B,GPR37,HGF,HIF1A,IL10,MB,PAX2,CCL19,TXNRD2,NCF1
14_Member	GO Biological Processes	GO:0034599	cellular response to oxidative stress	2.20479	15/301	207,558,2706,2861,3082,3091,3586,5034,5071,5076,10587,23657,51384,79400,653361	AKT1,AXL,GJB2,GPR37,HGF,HIF1A,IL10,P4HB,PRKN,PAX2,TXNRD2,SLC7A11,WNT16,NOX5,NCF1
14_Member	GO Biological Processes	GO:0010038	response to metal ion	1.69055	15/352	207,241,836,1396,1544,2796,3091,4129,4499,4982,5071,6898,7018,10242,653361	AKT1,ALOX5AP,CASP3,CRIP1,CYP1A2,GNRH1,HIF1A,MAOB,MT1M,TNFRSF11B,PRKN,TAT,TF,KCNMB2,NCF1
14_Member	GO Biological Processes	GO:0042542	response to hydrogen peroxide	1.37014	8/135	558,836,2281,2861,3082,3586,4151,5076	AXL,CASP3,FKBP1B,GPR37,HGF,IL10,MB,PAX2
15_Summary	GO Biological Processes	GO:0007169	transmembrane receptor protein tyrosine kinase signaling pathway	3.85992	31/740	207,238,367,558,653,836,1979,2043,2202,2246,2247,2692,3082,3091,3265,3482,3791,5166,5919,6517,7010,7249,7422,7498,7535,8851,9047,9982,11117,23624,653361,3558,4750,6352,8995,28996	AKT1,ALK,AR,AXL,BMP5,CASP3,EIF4EBP2,EPHA4,EFEMP1,FGF1,FGF2,GHRHR,HGF,HIF1A,HRAS,IGF2R,KDR,PDK4,RARRES2,SLC2A4,TEK,TSC2,VEGFA,XDH,ZAP70,CDK5R1,SH2D2A,FGFBP1,EMILIN1,CBLC,NCF1,IL2,NEK1,CCL5,TNFSF18,HIPK2
15_Member	GO Biological Processes	GO:0007169	transmembrane receptor protein tyrosine kinase signaling pathway	3.85992	31/740	207,238,367,558,653,836,1979,2043,2202,2246,2247,2692,3082,3091,3265,3482,3791,5166,5919,6517,7010,7249,7422,7498,7535,8851,9047,9982,11117,23624,653361	AKT1,ALK,AR,AXL,BMP5,CASP3,EIF4EBP2,EPHA4,EFEMP1,FGF1,FGF2,GHRHR,HGF,HIF1A,HRAS,IGF2R,KDR,PDK4,RARRES2,SLC2A4,TEK,TSC2,VEGFA,XDH,ZAP70,CDK5R1,SH2D2A,FGFBP1,EMILIN1,CBLC,NCF1
15_Member	GO Biological Processes	GO:0018108	peptidyl-tyrosine phosphorylation	1.89771	16/370	238,558,2043,2202,3082,3558,3791,4750,6352,7010,7422,7535,8995,23624,28996,653361	ALK,AXL,EPHA4,EFEMP1,HGF,IL2,KDR,NEK1,CCL5,TEK,VEGFA,ZAP70,TNFSF18,CBLC,HIPK2,NCF1
15_Member	GO Biological Processes	GO:0018212	peptidyl-tyrosine modification	1.86916	16/373	238,558,2043,2202,3082,3558,3791,4750,6352,7010,7422,7535,8995,23624,28996,653361	ALK,AXL,EPHA4,EFEMP1,HGF,IL2,KDR,NEK1,CCL5,TEK,VEGFA,ZAP70,TNFSF18,CBLC,HIPK2,NCF1
16_Summary	GO Biological Processes	GO:0030855	epithelial cell differentiation	3.8549	32/781	207,367,653,836,947,1266,2247,2355,2683,3091,3791,3848,3849,3853,3854,3958,4478,5045,5076,7348,7422,7498,7827,8626,9480,9863,23657,51384,53918,54474,387266,440021,6615,9079,10468,50509,224	AKT1,AR,BMP5,CASP3,CD34,CNN3,FGF2,FOSL2,B4GALT1,HIF1A,KDR,KRT1,KRT2,KRT6A,KRT6B,LGALS3,MSN,FURIN,PAX2,UPK1B,VEGFA,XDH,NPHS2,TP63,ONECUT2,MAGI2,SLC7A11,WNT16,PELO,KRT20,KRTAP5-3,KRTAP5-2,SNAI1,LDB2,FST,COL5A3,ALDH3A2
16_Member	GO Biological Processes	GO:0030855	epithelial cell differentiation	3.8549	32/781	207,367,653,836,947,1266,2247,2355,2683,3091,3791,3848,3849,3853,3854,3958,4478,5045,5076,7348,7422,7498,7827,8626,9480,9863,23657,51384,53918,54474,387266,440021	AKT1,AR,BMP5,CASP3,CD34,CNN3,FGF2,FOSL2,B4GALT1,HIF1A,KDR,KRT1,KRT2,KRT6A,KRT6B,LGALS3,MSN,FURIN,PAX2,UPK1B,VEGFA,XDH,NPHS2,TP63,ONECUT2,MAGI2,SLC7A11,WNT16,PELO,KRT20,KRTAP5-3,KRTAP5-2
16_Member	GO Biological Processes	GO:0002064	epithelial cell development	2.06393	12/212	367,653,2355,2683,3091,3849,4478,7422,7827,8626,9480,9863	AR,BMP5,FOSL2,B4GALT1,HIF1A,KRT2,MSN,VEGFA,NPHS2,TP63,ONECUT2,MAGI2
16_Member	GO Biological Processes	GO:0043588	skin development	1.51647	16/415	836,2355,3848,3849,3853,3854,5045,6615,8626,9079,10468,50509,51384,54474,387266,440021	CASP3,FOSL2,KRT1,KRT2,KRT6A,KRT6B,FURIN,SNAI1,TP63,LDB2,FST,COL5A3,WNT16,KRT20,KRTAP5-3,KRTAP5-2
16_Member	GO Biological Processes	GO:0008544	epidermis development	1.17189	16/463	224,836,2355,3848,3849,3853,3854,5045,6615,8626,9079,10468,51384,54474,387266,440021	ALDH3A2,CASP3,FOSL2,KRT1,KRT2,KRT6A,KRT6B,FURIN,SNAI1,TP63,LDB2,FST,WNT16,KRT20,KRTAP5-3,KRTAP5-2
16_Member	GO Biological Processes	GO:0030216	keratinocyte differentiation	1.1301	12/302	836,2355,3848,3849,3853,3854,5045,8626,51384,54474,387266,440021	CASP3,FOSL2,KRT1,KRT2,KRT6A,KRT6B,FURIN,TP63,WNT16,KRT20,KRTAP5-3,KRTAP5-2
16_Member	GO Biological Processes	GO:0070268	cornification	0.788466	6/113	3848,3849,3853,3854,5045,54474	KRT1,KRT2,KRT6A,KRT6B,FURIN,KRT20
16_Member	GO Biological Processes	GO:0009913	epidermal cell differentiation	0.716707	12/360	836,2355,3848,3849,3853,3854,5045,8626,51384,54474,387266,440021	CASP3,FOSL2,KRT1,KRT2,KRT6A,KRT6B,FURIN,TP63,WNT16,KRT20,KRTAP5-3,KRTAP5-2
17_Summary	GO Biological Processes	GO:0050801	ion homeostasis	3.79957	32/787	771,781,1043,1080,1907,2038,2247,2281,2587,2697,2835,2847,3091,3375,3558,3766,3791,4499,5071,5166,6352,6363,7018,7052,10663,10699,10803,23627,23657,27334,79400,80045	CA12,CACNA2D1,CD52,CFTR,EDN2,EPB42,FGF2,FKBP1B,GALR1,GJA1,GPR12,MCHR1,HIF1A,IAPP,IL2,KCNJ10,KDR,MT1M,PRKN,PDK4,CCL5,CCL19,TF,TGM2,CXCR6,CORIN,CCR9,PRND,SLC7A11,P2RY10,NOX5,GPR157
17_Member	GO Biological Processes	GO:0050801	ion homeostasis	3.79957	32/787	771,781,1043,1080,1907,2038,2247,2281,2587,2697,2835,2847,3091,3375,3558,3766,3791,4499,5071,5166,6352,6363,7018,7052,10663,10699,10803,23627,23657,27334,79400,80045	CA12,CACNA2D1,CD52,CFTR,EDN2,EPB42,FGF2,FKBP1B,GALR1,GJA1,GPR12,MCHR1,HIF1A,IAPP,IL2,KCNJ10,KDR,MT1M,PRKN,PDK4,CCL5,CCL19,TF,TGM2,CXCR6,CORIN,CCR9,PRND,SLC7A11,P2RY10,NOX5,GPR157
17_Member	GO Biological Processes	GO:0098771	inorganic ion homeostasis	3.4977	30/740	771,781,1043,1080,1907,2038,2247,2281,2587,2697,2835,2847,3091,3375,3558,3766,4499,5071,5166,6352,6363,7018,7052,10663,10699,10803,23627,27334,79400,80045	CA12,CACNA2D1,CD52,CFTR,EDN2,EPB42,FGF2,FKBP1B,GALR1,GJA1,GPR12,MCHR1,HIF1A,IAPP,IL2,KCNJ10,MT1M,PRKN,PDK4,CCL5,CCL19,TF,TGM2,CXCR6,CORIN,CCR9,PRND,P2RY10,NOX5,GPR157
17_Member	GO Biological Processes	GO:0055065	metal ion homeostasis	3.23676	27/648	781,1043,1907,2038,2247,2281,2587,2697,2835,2847,3091,3375,3558,3766,4499,5071,6352,6363,7018,7052,10663,10699,10803,23627,27334,79400,80045	CACNA2D1,CD52,EDN2,EPB42,FGF2,FKBP1B,GALR1,GJA1,GPR12,MCHR1,HIF1A,IAPP,IL2,KCNJ10,MT1M,PRKN,CCL5,CCL19,TF,TGM2,CXCR6,CORIN,CCR9,PRND,P2RY10,NOX5,GPR157
17_Member	GO Biological Processes	GO:0055080	cation homeostasis	3.21114	29/730	781,1043,1080,1907,2038,2247,2281,2587,2697,2835,2847,3091,3375,3558,3766,4499,5071,5166,6352,6363,7018,7052,10663,10699,10803,23627,27334,79400,80045	CACNA2D1,CD52,CFTR,EDN2,EPB42,FGF2,FKBP1B,GALR1,GJA1,GPR12,MCHR1,HIF1A,IAPP,IL2,KCNJ10,MT1M,PRKN,PDK4,CCL5,CCL19,TF,TGM2,CXCR6,CORIN,CCR9,PRND,P2RY10,NOX5,GPR157
17_Member	GO Biological Processes	GO:0007204	positive regulation of cytosolic calcium ion concentration	2.51162	16/310	781,1043,1907,2247,2281,2587,2697,2847,3375,3558,6363,7052,10663,10803,27334,80045	CACNA2D1,CD52,EDN2,FGF2,FKBP1B,GALR1,GJA1,MCHR1,IAPP,IL2,CCL19,TGM2,CXCR6,CCR9,P2RY10,GPR157
17_Member	GO Biological Processes	GO:0006875	cellular metal ion homeostasis	2.4627	23/576	781,1043,1907,2247,2281,2587,2697,2835,2847,3091,3375,3558,4499,6352,6363,7018,7052,10663,10803,23627,27334,79400,80045	CACNA2D1,CD52,EDN2,FGF2,FKBP1B,GALR1,GJA1,GPR12,MCHR1,HIF1A,IAPP,IL2,MT1M,CCL5,CCL19,TF,TGM2,CXCR6,CCR9,PRND,P2RY10,NOX5,GPR157
17_Member	GO Biological Processes	GO:0030003	cellular cation homeostasis	2.16203	24/655	781,1043,1080,1907,2247,2281,2587,2697,2835,2847,3091,3375,3558,4499,6352,6363,7018,7052,10663,10803,23627,27334,79400,80045	CACNA2D1,CD52,CFTR,EDN2,FGF2,FKBP1B,GALR1,GJA1,GPR12,MCHR1,HIF1A,IAPP,IL2,MT1M,CCL5,CCL19,TF,TGM2,CXCR6,CCR9,PRND,P2RY10,NOX5,GPR157
17_Member	GO Biological Processes	GO:0051480	regulation of cytosolic calcium ion concentration	2.11303	16/345	781,1043,1907,2247,2281,2587,2697,2847,3375,3558,6363,7052,10663,10803,27334,80045	CACNA2D1,CD52,EDN2,FGF2,FKBP1B,GALR1,GJA1,MCHR1,IAPP,IL2,CCL19,TGM2,CXCR6,CCR9,P2RY10,GPR157
17_Member	GO Biological Processes	GO:0072507	divalent inorganic cation homeostasis	2.09695	20/500	781,1043,1907,2247,2281,2587,2697,2835,2847,3375,3558,4499,5071,6352,6363,7052,10663,10803,27334,80045	CACNA2D1,CD52,EDN2,FGF2,FKBP1B,GALR1,GJA1,GPR12,MCHR1,IAPP,IL2,MT1M,PRKN,CCL5,CCL19,TGM2,CXCR6,CCR9,P2RY10,GPR157
17_Member	GO Biological Processes	GO:0006873	cellular ion homeostasis	2.07359	24/668	781,1043,1080,1907,2247,2281,2587,2697,2835,2847,3091,3375,3558,4499,6352,6363,7018,7052,10663,10803,23627,27334,79400,80045	CACNA2D1,CD52,CFTR,EDN2,FGF2,FKBP1B,GALR1,GJA1,GPR12,MCHR1,HIF1A,IAPP,IL2,MT1M,CCL5,CCL19,TF,TGM2,CXCR6,CCR9,PRND,P2RY10,NOX5,GPR157
17_Member	GO Biological Processes	GO:0072503	cellular divalent inorganic cation homeostasis	1.9376	19/481	781,1043,1907,2247,2281,2587,2697,2835,2847,3375,3558,4499,6352,6363,7052,10663,10803,27334,80045	CACNA2D1,CD52,EDN2,FGF2,FKBP1B,GALR1,GJA1,GPR12,MCHR1,IAPP,IL2,MT1M,CCL5,CCL19,TGM2,CXCR6,CCR9,P2RY10,GPR157
17_Member	GO Biological Processes	GO:0006874	cellular calcium ion homeostasis	1.92704	18/443	781,1043,1907,2247,2281,2587,2697,2835,2847,3375,3558,6352,6363,7052,10663,10803,27334,80045	CACNA2D1,CD52,EDN2,FGF2,FKBP1B,GALR1,GJA1,GPR12,MCHR1,IAPP,IL2,CCL5,CCL19,TGM2,CXCR6,CCR9,P2RY10,GPR157
17_Member	GO Biological Processes	GO:0055074	calcium ion homeostasis	1.83724	18/455	781,1043,1907,2247,2281,2587,2697,2835,2847,3375,3558,6352,6363,7052,10663,10803,27334,80045	CACNA2D1,CD52,EDN2,FGF2,FKBP1B,GALR1,GJA1,GPR12,MCHR1,IAPP,IL2,CCL5,CCL19,TGM2,CXCR6,CCR9,P2RY10,GPR157
18_Summary	GO Biological Processes	GO:0043408	regulation of MAPK cascade	3.7748	30/712	207,238,367,2043,2246,2247,2492,2633,2861,3082,3265,3375,3791,3965,4988,5071,5972,6317,6352,6363,7010,7018,7422,7498,11117,23624,28996,51384,57551,653361,947,1032,2281,3091,3586,4255,5034,5396,5582,6615,23657,10044,558,894,3558,8851,55507,836,7249,9535	AKT1,ALK,AR,EPHA4,FGF1,FGF2,FSHR,GBP1,GPR37,HGF,HRAS,IAPP,KDR,LGALS9,OPRM1,PRKN,REN,SERPINB3,CCL5,CCL19,TEK,TF,VEGFA,XDH,EMILIN1,CBLC,HIPK2,WNT16,TAOK1,NCF1,CD34,CDKN2D,FKBP1B,HIF1A,IL10,MGMT,P4HB,PRRX1,PRKCG,SNAI1,SLC7A11,SH2D3C,AXL,CCND2,IL2,CDK5R1,GPRC5D,CASP3,TSC2,GMFG
18_Member	GO Biological Processes	GO:0043408	regulation of MAPK cascade	3.7748	30/712	207,238,367,2043,2246,2247,2492,2633,2861,3082,3265,3375,3791,3965,4988,5071,5972,6317,6352,6363,7010,7018,7422,7498,11117,23624,28996,51384,57551,653361	AKT1,ALK,AR,EPHA4,FGF1,FGF2,FSHR,GBP1,GPR37,HGF,HRAS,IAPP,KDR,LGALS9,OPRM1,PRKN,REN,SERPINB3,CCL5,CCL19,TEK,TF,VEGFA,XDH,EMILIN1,CBLC,HIPK2,WNT16,TAOK1,NCF1
18_Member	GO Biological Processes	GO:0032872	regulation of stress-activated MAPK cascade	3.02778	13/184	207,3082,3265,3965,5071,6317,6363,7422,7498,28996,51384,57551,653361	AKT1,HGF,HRAS,LGALS9,PRKN,SERPINB3,CCL19,VEGFA,XDH,HIPK2,WNT16,TAOK1,NCF1
18_Member	GO Biological Processes	GO:0070302	regulation of stress-activated protein kinase signaling cascade	2.97371	13/187	207,3082,3265,3965,5071,6317,6363,7422,7498,28996,51384,57551,653361	AKT1,HGF,HRAS,LGALS9,PRKN,SERPINB3,CCL19,VEGFA,XDH,HIPK2,WNT16,TAOK1,NCF1
18_Member	GO Biological Processes	GO:0043410	positive regulation of MAPK cascade	2.93673	23/527	238,367,2043,2246,2247,2492,2861,3082,3265,3375,3791,3965,4988,6352,6363,7010,7018,7422,7498,28996,51384,57551,653361	ALK,AR,EPHA4,FGF1,FGF2,FSHR,GPR37,HGF,HRAS,IAPP,KDR,LGALS9,OPRM1,CCL5,CCL19,TEK,TF,VEGFA,XDH,HIPK2,WNT16,TAOK1,NCF1
18_Member	GO Biological Processes	GO:0080135	regulation of cellular response to stress	2.75185	27/702	207,947,1032,2043,2281,2861,3082,3091,3265,3586,3965,4255,4988,5034,5071,5396,5582,6317,6363,6615,7422,7498,23657,28996,51384,57551,653361	AKT1,CD34,CDKN2D,EPHA4,FKBP1B,GPR37,HGF,HIF1A,HRAS,IL10,LGALS9,MGMT,OPRM1,P4HB,PRKN,PRRX1,PRKCG,SERPINB3,CCL19,SNAI1,VEGFA,XDH,SLC7A11,HIPK2,WNT16,TAOK1,NCF1
18_Member	GO Biological Processes	GO:0051403	stress-activated MAPK cascade	2.71404	15/263	207,3082,3265,3965,5071,6317,6363,7018,7422,7498,10044,28996,51384,57551,653361	AKT1,HGF,HRAS,LGALS9,PRKN,SERPINB3,CCL19,TF,VEGFA,XDH,SH2D3C,HIPK2,WNT16,TAOK1,NCF1
18_Member	GO Biological Processes	GO:0031098	stress-activated protein kinase signaling cascade	2.4986	15/278	207,3082,3265,3965,5071,6317,6363,7018,7422,7498,10044,28996,51384,57551,653361	AKT1,HGF,HRAS,LGALS9,PRKN,SERPINB3,CCL19,TF,VEGFA,XDH,SH2D3C,HIPK2,WNT16,TAOK1,NCF1
18_Member	GO Biological Processes	GO:0007254	JNK cascade	1.93065	11/190	207,3265,5071,6317,6363,7018,10044,28996,51384,57551,653361	AKT1,HRAS,PRKN,SERPINB3,CCL19,TF,SH2D3C,HIPK2,WNT16,TAOK1,NCF1
18_Member	GO Biological Processes	GO:0046328	regulation of JNK cascade	1.92195	9/130	207,3265,5071,6317,6363,28996,51384,57551,653361	AKT1,HRAS,PRKN,SERPINB3,CCL19,HIPK2,WNT16,TAOK1,NCF1
18_Member	GO Biological Processes	GO:0032874	positive regulation of stress-activated MAPK cascade	1.66613	8/116	3265,6363,7422,7498,28996,51384,57551,653361	HRAS,CCL19,VEGFA,XDH,HIPK2,WNT16,TAOK1,NCF1
18_Member	GO Biological Processes	GO:0070304	positive regulation of stress-activated protein kinase signaling cascade	1.63957	8/118	3265,6363,7422,7498,28996,51384,57551,653361	HRAS,CCL19,VEGFA,XDH,HIPK2,WNT16,TAOK1,NCF1
18_Member	GO Biological Processes	GO:0033674	positive regulation of kinase activity	1.3976	20/603	207,238,558,894,2043,2246,2247,3082,3265,3558,3791,6352,6363,7010,7018,7422,8851,55507,57551,653361	AKT1,ALK,AXL,CCND2,EPHA4,FGF1,FGF2,HGF,HRAS,IL2,KDR,CCL5,CCL19,TEK,TF,VEGFA,CDK5R1,GPRC5D,TAOK1,NCF1
18_Member	GO Biological Processes	GO:0071902	positive regulation of protein serine/threonine kinase activity	1.3629	13/314	207,238,894,2043,2246,2247,3082,3265,6363,7018,7422,8851,57551	AKT1,ALK,CCND2,EPHA4,FGF1,FGF2,HGF,HRAS,CCL19,TF,VEGFA,CDK5R1,TAOK1
18_Member	GO Biological Processes	GO:0071900	regulation of protein serine/threonine kinase activity	1.23743	17/497	207,238,836,894,1032,2043,2246,2247,3082,3265,6317,6363,7018,7422,8851,23624,57551	AKT1,ALK,CASP3,CCND2,CDKN2D,EPHA4,FGF1,FGF2,HGF,HRAS,SERPINB3,CCL19,TF,VEGFA,CDK5R1,CBLC,TAOK1
18_Member	GO Biological Processes	GO:0046330	positive regulation of JNK cascade	1.22468	6/84	3265,6363,28996,51384,57551,653361	HRAS,CCL19,HIPK2,WNT16,TAOK1,NCF1
18_Member	GO Biological Processes	GO:0043405	regulation of MAP kinase activity	1.04785	12/312	238,2043,2246,2247,3082,3265,6317,6363,7018,7422,23624,57551	ALK,EPHA4,FGF1,FGF2,HGF,HRAS,SERPINB3,CCL19,TF,VEGFA,CBLC,TAOK1
18_Member	GO Biological Processes	GO:0043406	positive regulation of MAP kinase activity	1.04785	10/233	238,2043,2246,2247,3082,3265,6363,7018,7422,57551	ALK,EPHA4,FGF1,FGF2,HGF,HRAS,CCL19,TF,VEGFA,TAOK1
18_Member	GO Biological Processes	GO:0051347	positive regulation of transferase activity	0.971076	20/681	207,238,558,894,2043,2246,2247,3082,3265,3558,3791,6352,6363,7010,7018,7422,8851,55507,57551,653361	AKT1,ALK,AXL,CCND2,EPHA4,FGF1,FGF2,HGF,HRAS,IL2,KDR,CCL5,CCL19,TEK,TF,VEGFA,CDK5R1,GPRC5D,TAOK1,NCF1
18_Member	GO Biological Processes	GO:0032147	activation of protein kinase activity	0.933656	12/328	207,238,2246,2247,3082,6352,6363,7018,7422,8851,55507,57551	AKT1,ALK,FGF1,FGF2,HGF,CCL5,CCL19,TF,VEGFA,CDK5R1,GPRC5D,TAOK1
18_Member	GO Biological Processes	GO:0045859	regulation of protein kinase activity	0.883055	22/798	207,238,836,894,1032,2043,2246,2247,3082,3265,6317,6352,6363,7018,7249,7422,8851,9535,23624,55507,57551,653361	AKT1,ALK,CASP3,CCND2,CDKN2D,EPHA4,FGF1,FGF2,HGF,HRAS,SERPINB3,CCL5,CCL19,TF,TSC2,VEGFA,CDK5R1,GMFG,CBLC,GPRC5D,TAOK1,NCF1
18_Member	GO Biological Processes	GO:0045860	positive regulation of protein kinase activity	0.793443	16/530	207,238,894,2043,2246,2247,3082,3265,6352,6363,7018,7422,8851,55507,57551,653361	AKT1,ALK,CCND2,EPHA4,FGF1,FGF2,HGF,HRAS,CCL5,CCL19,TF,VEGFA,CDK5R1,GPRC5D,TAOK1,NCF1
18_Member	GO Biological Processes	GO:0043506	regulation of JUN kinase activity	0.747321	5/83	2043,6317,6363,7018,57551	EPHA4,SERPINB3,CCL19,TF,TAOK1
18_Member	GO Biological Processes	GO:0000187	activation of MAPK activity	0.710459	7/155	238,2246,2247,3082,6363,7018,57551	ALK,FGF1,FGF2,HGF,CCL19,TF,TAOK1
19_Summary	GO Biological Processes	GO:0030198	extracellular matrix organization	3.63034	21/395	2,1297,1310,1463,1520,2247,2683,3037,3791,4321,4322,4982,5045,7276,8190,8728,9510,10211,11117,25975,50509,3091,55214	A2M,COL9A1,COL19A1,NCAN,CTSS,FGF2,B4GALT1,HAS2,KDR,MMP12,MMP13,TNFRSF11B,FURIN,TTR,MIA,ADAM19,ADAMTS1,FLOT1,EMILIN1,EGFL6,COL5A3,HIF1A,P3H2
19_Member	GO Biological Processes	GO:0030198	extracellular matrix organization	3.63034	21/395	2,1297,1310,1463,1520,2247,2683,3037,3791,4321,4322,4982,5045,7276,8190,8728,9510,10211,11117,25975,50509	A2M,COL9A1,COL19A1,NCAN,CTSS,FGF2,B4GALT1,HAS2,KDR,MMP12,MMP13,TNFRSF11B,FURIN,TTR,MIA,ADAM19,ADAMTS1,FLOT1,EMILIN1,EGFL6,COL5A3
19_Member	GO Biological Processes	GO:0043062	extracellular structure organization	3.62821	21/396	2,1297,1310,1463,1520,2247,2683,3037,3791,4321,4322,4982,5045,7276,8190,8728,9510,10211,11117,25975,50509	A2M,COL9A1,COL19A1,NCAN,CTSS,FGF2,B4GALT1,HAS2,KDR,MMP12,MMP13,TNFRSF11B,FURIN,TTR,MIA,ADAM19,ADAMTS1,FLOT1,EMILIN1,EGFL6,COL5A3
19_Member	GO Biological Processes	GO:0045229	external encapsulating structure organization	3.60064	21/398	2,1297,1310,1463,1520,2247,2683,3037,3791,4321,4322,4982,5045,7276,8190,8728,9510,10211,11117,25975,50509	A2M,COL9A1,COL19A1,NCAN,CTSS,FGF2,B4GALT1,HAS2,KDR,MMP12,MMP13,TNFRSF11B,FURIN,TTR,MIA,ADAM19,ADAMTS1,FLOT1,EMILIN1,EGFL6,COL5A3
19_Member	GO Biological Processes	GO:0032963	collagen metabolic process	1.79376	8/109	1310,1520,3091,4321,4322,5045,11117,55214	COL19A1,CTSS,HIF1A,MMP12,MMP13,FURIN,EMILIN1,P3H2
19_Member	GO Biological Processes	GO:0030574	collagen catabolic process	1.50044	5/47	1310,1520,4321,4322,5045	COL19A1,CTSS,MMP12,MMP13,FURIN
19_Member	GO Biological Processes	GO:0022617	extracellular matrix disassembly	1.24285	6/83	2,1520,4321,4322,5045,10211	A2M,CTSS,MMP12,MMP13,FURIN,FLOT1
20_Summary	GO Biological Processes	GO:0044282	small molecule catabolic process	3.5845	22/434	207,216,219,224,501,586,978,1807,2645,3067,3098,5973,6898,7498,7915,8528,8659,10007,10840,51302,53343,80896,23657	AKT1,ALDH1A1,ALDH1B1,ALDH3A2,ALDH7A1,BCAT1,CDA,DPYS,GCK,HDC,HK1,RENBP,TAT,XDH,ALDH5A1,DDO,ALDH4A1,GNPDA1,ALDH1L1,CYP39A1,NUDT9,NPL,SLC7A11
20_Member	GO Biological Processes	GO:0044282	small molecule catabolic process	3.5845	22/434	207,216,219,224,501,586,978,1807,2645,3067,3098,5973,6898,7498,7915,8528,8659,10007,10840,51302,53343,80896	AKT1,ALDH1A1,ALDH1B1,ALDH3A2,ALDH7A1,BCAT1,CDA,DPYS,GCK,HDC,HK1,RENBP,TAT,XDH,ALDH5A1,DDO,ALDH4A1,GNPDA1,ALDH1L1,CYP39A1,NUDT9,NPL
20_Member	GO Biological Processes	GO:0016054	organic acid catabolic process	1.90833	13/259	207,224,501,586,3067,5973,6898,7915,8528,8659,10007,10840,80896	AKT1,ALDH3A2,ALDH7A1,BCAT1,HDC,RENBP,TAT,ALDH5A1,DDO,ALDH4A1,GNPDA1,ALDH1L1,NPL
20_Member	GO Biological Processes	GO:0046395	carboxylic acid catabolic process	1.67676	12/244	207,224,501,3067,5973,6898,7915,8528,8659,10007,10840,80896	AKT1,ALDH3A2,ALDH7A1,HDC,RENBP,TAT,ALDH5A1,DDO,ALDH4A1,GNPDA1,ALDH1L1,NPL
20_Member	GO Biological Processes	GO:0006536	glutamate metabolic process	1.26679	4/33	6898,7915,8659,23657	TAT,ALDH5A1,ALDH4A1,SLC7A11
20_Member	GO Biological Processes	GO:0043648	dicarboxylic acid metabolic process	1.00187	6/97	6898,7915,8528,8659,10840,23657	TAT,ALDH5A1,DDO,ALDH4A1,ALDH1L1,SLC7A11
20_Member	GO Biological Processes	GO:0009063	cellular amino acid catabolic process	0.881871	6/106	501,3067,6898,7915,8528,8659	ALDH7A1,HDC,TAT,ALDH5A1,DDO,ALDH4A1
[truncated: 1 more columns]

## Sheet: salidroside treats CAD
BP,CC, MF, KEGG, and CELLMARKER enrichment analysis of targets for treatment of CAD
BP									CC									MF									KEGG									CELLMARKER
GroupID	Category	Term	Description	-Log(adjustP)	InTerm_InList	Genes	Symbols		GroupID	Category	Term	Description	-Log(adjustP)	InTerm_InList	Genes	Symbols		GroupID	Category	Term	Description	-Log(adjustP)	InTerm_InList	Genes	Symbols		GroupID	Category	Term	Description	-Log(adjustP)	InTerm_InList	Genes	Symbols		ID	Description	GeneRatio	BgRatio	-Log(adjustP)	geneID	Count
1_Summary	GO Biological Processes	GO:0050673	epithelial cell proliferation	8.53924	16/439	207,367,947,2246,2247,2697,3082,3091,3265,3586,3791,4321,5076,7010,7422,7498,836,5166,5919,6517,7249,7535,653361,1907,3958,6352,6363,10663,7018,4988,5972,7052,894,3558,5339,23657,5045,4478,5396,221981	AKT1,AR,CD34,FGF1,FGF2,GJA1,HGF,HIF1A,HRAS,IL10,KDR,MMP12,PAX2,TEK,VEGFA,XDH,CASP3,PDK4,RARRES2,SLC2A4,TSC2,ZAP70,NCF1,EDN2,LGALS3,CCL5,CCL19,CXCR6,TF,OPRM1,REN,TGM2,CCND2,IL2,PLEC,SLC7A11,FURIN,MSN,PRRX1,THSD7A		1_Summary	GO Cellular Components	GO:0045121	membrane raft	4.39506	10/325	836,2697,3098,3791,4988,5045,6517,6532,7010,7535,4478,5034,5339,7052	CASP3,GJA1,HK1,KDR,OPRM1,FURIN,SLC2A4,SLC6A4,TEK,ZAP70,MSN,P4HB,PLEC,TGM2		1_Summary	GO Molecular Functions	GO:0030545	receptor regulator activity	5.56613	14/538	1907,2246,2247,3082,3558,3586,3958,4982,6352,6363,7276,7422,9235,10068,1520	EDN2,FGF1,FGF2,HGF,IL2,IL10,LGALS3,TNFRSF11B,CCL5,CCL19,TTR,VEGFA,IL32,IL18BP,CTSS		1_Summary	KEGG Pathway	ko04151	PI3K-Akt signaling pathway	5.74276	11/342	207,894,2246,2247,3082,3265,3558,3791,7010,7249,7422,836,3091,4478,7535,2645,3098,367,6581,1520,241,4988	AKT1,CCND2,FGF1,FGF2,HGF,HRAS,IL2,KDR,TEK,TSC2,VEGFA,CASP3,HIF1A,MSN,ZAP70,GCK,HK1,AR,SLC22A3,CTSS,ALOX5AP,OPRM1		Germ, Normal, Hemangioblast	Germ, Normal, Hemangioblast	3/63	10/11582	2.31637	3791/7010/947	3
1_Member	GO Biological Processes	GO:0050673	epithelial cell proliferation	8.53924	16/439	207,367,947,2246,2247,2697,3082,3091,3265,3586,3791,4321,5076,7010,7422,7498	AKT1,AR,CD34,FGF1,FGF2,GJA1,HGF,HIF1A,HRAS,IL10,KDR,MMP12,PAX2,TEK,VEGFA,XDH		1_Member	GO Cellular Components	GO:0045121	membrane raft	4.39506	10/325	836,2697,3098,3791,4988,5045,6517,6532,7010,7535	CASP3,GJA1,HK1,KDR,OPRM1,FURIN,SLC2A4,SLC6A4,TEK,ZAP70		1_Member	GO Molecular Functions	GO:0030545	receptor regulator activity	5.56613	14/538	1907,2246,2247,3082,3558,3586,3958,4982,6352,6363,7276,7422,9235,10068	EDN2,FGF1,FGF2,HGF,IL2,IL10,LGALS3,TNFRSF11B,CCL5,CCL19,TTR,VEGFA,IL32,IL18BP		1_Member	KEGG Pathway	ko04151	PI3K-Akt signaling pathway	5.74276	11/342	207,894,2246,2247,3082,3265,3558,3791,7010,7249,7422	AKT1,CCND2,FGF1,FGF2,HGF,HRAS,IL2,KDR,TEK,TSC2,VEGFA		Germ, Normal, Hematopoietic stem cell	Germ, Normal, Hematopoietic stem cell	3/63	13/11582	2.31637	3791/7010/947	3
1_Member	GO Biological Processes	GO:0050679	positive regulation of epithelial cell proliferation	8.1626	12/203	207,367,2246,2247,3091,3265,3586,3791,4321,5076,7010,7422	AKT1,AR,FGF1,FGF2,HIF1A,HRAS,IL10,KDR,MMP12,PAX2,TEK,VEGFA		1_Member	GO Cellular Components	GO:0098857	membrane microdomain	4.39506	10/325	836,2697,3098,3791,4988,5045,6517,6532,7010,7535	CASP3,GJA1,HK1,KDR,OPRM1,FURIN,SLC2A4,SLC6A4,TEK,ZAP70		1_Member	GO Molecular Functions	GO:0048018	receptor ligand activity	5.48249	13/486	1907,2246,2247,3082,3558,3586,3958,4982,6352,6363,7276,7422,9235	EDN2,FGF1,FGF2,HGF,IL2,IL10,LGALS3,TNFRSF11B,CCL5,CCL19,TTR,VEGFA,IL32		1_Member	KEGG Pathway	ko05205	Proteoglycans in cancer	5.74276	9/203	207,836,2247,3082,3091,3265,3791,4478,7422	AKT1,CASP3,FGF2,HGF,HIF1A,HRAS,KDR,MSN,VEGFA		Blood vessel, Normal, Endothelial cell	Blood vessel, Normal, Endothelial cell	5/63	80/11582	2.31637	3791/7010/947/221981/7422	5
1_Member	GO Biological Processes	GO:0007169	transmembrane receptor protein tyrosine kinase signaling pathway	7.76325	18/740	207,367,836,2246,2247,3082,3091,3265,3791,5166,5919,6517,7010,7249,7422,7498,7535,653361	AKT1,AR,CASP3,FGF1,FGF2,HGF,HIF1A,HRAS,KDR,PDK4,RARRES2,SLC2A4,TEK,TSC2,VEGFA,XDH,ZAP70,NCF1		1_Member	GO Cellular Components	GO:0005925	focal adhesion	2.19431	8/419	2697,4478,4988,5034,5339,6532,7010,7052	GJA1,MSN,OPRM1,P4HB,PLEC,SLC6A4,TEK,TGM2		1_Member	GO Molecular Functions	GO:0030546	signaling receptor activator activity	5.48249	13/492	1907,2246,2247,3082,3558,3586,3958,4982,6352,6363,7276,7422,9235	EDN2,FGF1,FGF2,HGF,IL2,IL10,LGALS3,TNFRSF11B,CCL5,CCL19,TTR,VEGFA,IL32		1_Member	KEGG Pathway	hsa04151	PI3K-Akt signaling pathway	5.65021	11/380	207,894,2246,2247,3082,3265,3558,3791,7010,7249,7422	AKT1,CCND2,FGF1,FGF2,HGF,HRAS,IL2,KDR,TEK,TSC2,VEGFA		Kidney, Normal, Epithelial cell	Kidney, Normal, Epithelial cell	3/63	16/11582	2.31637	7010/5076/947	3
1_Member	GO Biological Processes	GO:0050678	regulation of epithelial cell proliferation	7.68375	14/383	207,367,2246,2247,2697,3091,3265,3586,3791,4321,5076,7010,7422,7498	AKT1,AR,FGF1,FGF2,GJA1,HIF1A,HRAS,IL10,KDR,MMP12,PAX2,TEK,VEGFA,XDH		1_Member	GO Cellular Components	GO:0030055	cell-substrate junction	2.18486	8/426	2697,4478,4988,5034,5339,6532,7010,7052	GJA1,MSN,OPRM1,P4HB,PLEC,SLC6A4,TEK,TGM2		1_Member	GO Molecular Functions	GO:0042056	chemoattractant activity	4.04198	5/37	2247,3082,3958,6352,7422	FGF2,HGF,LGALS3,CCL5,VEGFA		1_Member	KEGG Pathway	hsa05205	Proteoglycans in cancer	5.65021	9/218	207,836,2247,3082,3091,3265,3791,4478,7422	AKT1,CASP3,FGF2,HGF,HIF1A,HRAS,KDR,MSN,VEGFA		Bone marrow, Normal, Endothelial cell	Bone marrow, Normal, Endothelial cell	3/63	18/11582	2.31637	3791/7010/947	3
1_Member	GO Biological Processes	GO:0060326	cell chemotaxis	6.66811	12/307	1907,2246,2247,3082,3586,3791,3958,5919,6352,6363,7422,10663	EDN2,FGF1,FGF2,HGF,IL10,KDR,LGALS3,RARRES2,CCL5,CCL19,VEGFA,CXCR6		2_Summary	GO Cellular Components	GO:0000323	lytic vacuole	3.29814	12/705	947,1080,1463,1520,2697,2799,3115,5076,7249,7276,7299,653361	CD34,CFTR,NCAN,CTSS,GJA1,GNS,HLA-DPB1,PAX2,TSC2,TTR,TYR,NCF1		1_Member	GO Molecular Functions	GO:0005125	cytokine activity	3.42373	8/235	2247,3558,3586,4982,6352,6363,7422,9235	FGF2,IL2,IL10,TNFRSF11B,CCL5,CCL19,VEGFA,IL32		1_Member	KEGG Pathway	hsa04014	Ras signaling pathway	5.07418	9/259	207,2246,2247,3082,3265,3791,7010,7422,7535	AKT1,FGF1,FGF2,HGF,HRAS,KDR,TEK,VEGFA,ZAP70		Muscle, Normal, Stem cell	Muscle, Normal, Stem cell	3/63	19/11582	2.31637	3791/947/836	3
1_Member	GO Biological Processes	GO:2000147	positive regulation of cell motility	6.66811	15/574	207,1907,2246,2247,3082,3091,3265,3791,3958,5919,6352,6363,7010,7018,7422	AKT1,EDN2,FGF1,FGF2,HGF,HIF1A,HRAS,KDR,LGALS3,RARRES2,CCL5,CCL19,TEK,TF,VEGFA		2_Member	GO Cellular Components	GO:0000323	lytic vacuole	3.29814	12/705	947,1080,1463,1520,2697,2799,3115,5076,7249,7276,7299,653361	CD34,CFTR,NCAN,CTSS,GJA1,GNS,HLA-DPB1,PAX2,TSC2,TTR,TYR,NCF1		1_Member	GO Molecular Functions	GO:0008083	growth factor activity	2.34464	6/162	2246,2247,3082,3558,3586,7422	FGF1,FGF2,HGF,IL2,IL10,VEGFA		1_Member	KEGG Pathway	hsa01521	EGFR tyrosine kinase inhibitor resistance	5.03605	6/79	207,2247,3082,3265,3791,7422	AKT1,FGF2,HGF,HRAS,KDR,VEGFA		Undefined, Normal, Endothelial cell	Undefined, Normal, Endothelial cell	3/63	19/11582	2.31637	3791/7010/947	3
1_Member	GO Biological Processes	GO:0051272	positive regulation of cellular component movement	6.62055	15/586	207,1907,2246,2247,3082,3091,3265,3791,3958,5919,6352,6363,7010,7018,7422	AKT1,EDN2,FGF1,FGF2,HGF,HIF1A,HRAS,KDR,LGALS3,RARRES2,CCL5,CCL19,TEK,TF,VEGFA		2_Member	GO Cellular Components	GO:0005764	lysosome	3.29814	12/705	947,1080,1463,1520,2697,2799,3115,5076,7249,7276,7299,653361	CD34,CFTR,NCAN,CTSS,GJA1,GNS,HLA-DPB1,PAX2,TSC2,TTR,TYR,NCF1		1_Member	GO Molecular Functions	GO:0070851	growth factor receptor binding	1.61877	5/141	2246,2247,3558,3586,7422	FGF1,FGF2,IL2,IL10,VEGFA		1_Member	KEGG Pathway	ko01521	EGFR tyrosine kinase inhibitor resistance	5.03605	6/79	207,2247,3082,3265,3791,7422	AKT1,FGF2,HGF,HRAS,KDR,VEGFA		Bone marrow, Normal, Hematopoietic stem cell	Bone marrow, Normal, Hematopoietic stem cell	4/63	49/11582	2.31637	3791/7010/947/836	4
1_Member	GO Biological Processes	GO:0040017	positive regulation of locomotion	6.62055	15/587	207,1907,2246,2247,3082,3091,3265,3791,3958,5919,6352,6363,7010,7018,7422	AKT1,EDN2,FGF1,FGF2,HGF,HIF1A,HRAS,KDR,LGALS3,RARRES2,CCL5,CCL19,TEK,TF,VEGFA		2_Member	GO Cellular Components	GO:0005773	vacuole	2.91174	12/799	947,1080,1463,1520,2697,2799,3115,5076,7249,7276,7299,653361	CD34,CFTR,NCAN,CTSS,GJA1,GNS,HLA-DPB1,PAX2,TSC2,TTR,TYR,NCF1		1_Member	GO Molecular Functions	GO:0050840	extracellular matrix binding	0.903949	3/55	1520,3958,7422	CTSS,LGALS3,VEGFA		1_Member	KEGG Pathway	ko04015	Rap1 signaling pathway	4.86967	8/210	207,2246,2247,3082,3265,3791,7010,7422	AKT1,FGF1,FGF2,HGF,HRAS,KDR,TEK,VEGFA		Blood, Normal, Endothelial progenitor cell	Blood, Normal, Endothelial progenitor cell	2/63	4/11582	2.31637	3791/947	2
1_Member	GO Biological Processes	GO:0043408	regulation of MAPK cascade	6.48148	16/712	207,367,2246,2247,3082,3265,3791,4988,5972,6352,6363,7010,7018,7422,7498,653361	AKT1,AR,FGF1,FGF2,HGF,HRAS,KDR,OPRM1,REN,CCL5,CCL19,TEK,TF,VEGFA,XDH,NCF1		3_Summary	GO Cellular Components	GO:0045177	apical part of cell	2.91174	9/416	947,1080,2697,4478,5972,7010,7018,9376,23657	CD34,CFTR,GJA1,MSN,REN,TEK,TF,SLC22A8,SLC7A11		2_Summary	GO Molecular Functions	GO:0030246	carbohydrate binding	4.04198	9/267	947,1463,2645,3098,3558,3957,3958,5836,6402	CD34,NCAN,GCK,HK1,IL2,LGALS2,LGALS3,PYGL,SELL		1_Member	KEGG Pathway	hsa04015	Rap1 signaling pathway	4.66475	8/228	207,2246,2247,3082,3265,3791,7010,7422	AKT1,FGF1,FGF2,HGF,HRAS,KDR,TEK,VEGFA		Fetal liver, Normal, Endothelial precursor cell	Fetal liver, Normal, Endothelial precursor cell	2/63	4/11582	2.31637	3791/7010	2
1_Member	GO Biological Processes	GO:0001935	endothelial cell proliferation	6.38768	10/198	207,947,2247,2697,3091,3586,3791,7010,7422,7498	AKT1,CD34,FGF2,GJA1,HIF1A,IL10,KDR,TEK,VEGFA,XDH		3_Member	GO Cellular Components	GO:0045177	apical part of cell	2.91174	9/416	947,1080,2697,4478,5972,7010,7018,9376,23657	CD34,CFTR,GJA1,MSN,REN,TEK,TF,SLC22A8,SLC7A11		2_Member	GO Molecular Functions	GO:0030246	carbohydrate binding	4.04198	9/267	947,1463,2645,3098,3558,3957,3958,5836,6402	CD34,NCAN,GCK,HK1,IL2,LGALS2,LGALS3,PYGL,SELL		1_Member	KEGG Pathway	hsa05211	Renal cell carcinoma	4.19427	5/65	207,3082,3091,3265,7422	AKT1,HGF,HIF1A,HRAS,VEGFA		Peripheral blood, Normal, Endothelial progenitor cell	Peripheral blood, Normal, Endothelial progenitor cell	2/63	4/11582	2.31637	3791/947	2
1_Member	GO Biological Processes	GO:0043410	positive regulation of MAPK cascade	6.35356	14/527	367,2246,2247,3082,3265,3791,4988,6352,6363,7010,7018,7422,7498,653361	AR,FGF1,FGF2,HGF,HRAS,KDR,OPRM1,CCL5,CCL19,TEK,TF,VEGFA,XDH,NCF1		3_Member	GO Cellular Components	GO:0016324	apical plasma membrane	1.99833	7/353	947,1080,2697,4478,7010,7018,9376	CD34,CFTR,GJA1,MSN,TEK,TF,SLC22A8		2_Member	GO Molecular Functions	GO:0005536	glucose binding	2.70713	3/10	2645,3098,5836	GCK,HK1,PYGL		1_Member	KEGG Pathway	ko05211	Renal cell carcinoma	4.19427	5/65	207,3082,3091,3265,7422	AKT1,HGF,HIF1A,HRAS,VEGFA		Skeletal muscle, Normal, Muscle-derived cell	Skeletal muscle, Normal, Muscle-derived cell	2/63	5/11582	2.13384	3791/947	2
1_Member	GO Biological Processes	GO:0043491	protein kinase B signaling	6.33633	11/273	207,2246,2247,3082,3791,5076,6352,6363,7010,7249,7498	AKT1,FGF1,FGF2,HGF,KDR,PAX2,CCL5,CCL19,TEK,TSC2,XDH		3_Member	GO Cellular Components	GO:0009925	basal plasma membrane	1.18218	5/242	947,4478,7010,7018,9376	CD34,MSN,TEK,TF,SLC22A8		2_Member	GO Molecular Functions	GO:0048029	monosaccharide binding	0.812756	3/67	2645,3098,5836	GCK,HK1,PYGL		1_Member	KEGG Pathway	ko05230	Central carbon metabolism in cancer	4.19427	5/65	207,2645,3091,3098,3265	AKT1,GCK,HIF1A,HK1,HRAS		Muscle, Normal, Endothelial cell	Muscle, Normal, Endothelial cell	2/63	7/11582	1.84943	3791/947	2
1_Member	GO Biological Processes	GO:1905330	regulation of morphogenesis of an epithelium	6.32613	7/61	367,2246,2247,2697,3082,5076,7422	AR,FGF1,FGF2,GJA1,HGF,PAX2,VEGFA		3_Member	GO Cellular Components	GO:0045178	basal part of cell	1.06233	5/260	947,4478,7010,7018,9376	CD34,MSN,TEK,TF,SLC22A8		3_Summary	GO Molecular Functions	GO:0005539	glycosaminoglycan binding	2.49609	7/230	1463,2246,2247,2799,3098,6402,7422,3791,5034,947,4478,5339	NCAN,FGF1,FGF2,GNS,HK1,SELL,VEGFA,KDR,P4HB,CD34,MSN,PLEC		1_Member	KEGG Pathway	hsa05218	Melanoma	4.12128	5/69	207,2246,2247,3082,3265	AKT1,FGF1,FGF2,HGF,HRAS		Bone marrow, Normal, Myeloid cell	Bone marrow, Normal, Myeloid cell	4/63	81/11582	1.71975	7535/947/6402/7422	4
1_Member	GO Biological Processes	GO:0030335	positive regulation of cell migration	6.26276	14/550	207,1907,2246,2247,3082,3091,3265,3791,3958,5919,6352,6363,7010,7422	AKT1,EDN2,FGF1,FGF2,HGF,HIF1A,HRAS,KDR,LGALS3,RARRES2,CCL5,CCL19,TEK,VEGFA		4_Summary	GO Cellular Components	GO:0031012	extracellular matrix	2.80329	10/566	1463,1520,2246,3958,4321,4322,4982,5919,7052,7422	NCAN,CTSS,FGF1,LGALS3,MMP12,MMP13,TNFRSF11B,RARRES2,TGM2,VEGFA		3_Member	GO Molecular Functions	GO:0005539	glycosaminoglycan binding	2.49609	7/230	1463,2246,2247,2799,3098,6402,7422	NCAN,FGF1,FGF2,GNS,HK1,SELL,VEGFA		1_Member	KEGG Pathway	ko05218	Melanoma	4.12128	5/69	207,2246,2247,3082,3265	AKT1,FGF1,FGF2,HGF,HRAS		Bone marrow, Normal, Endothelial progenitor cell	Bone marrow, Normal, Endothelial progenitor cell	2/63	9/11582	1.71975	3791/947	2
1_Member	GO Biological Processes	GO:0050918	positive chemotaxis	6.13416	7/67	2247,3082,3791,3958,6352,7249,7422	FGF2,HGF,KDR,LGALS3,CCL5,TSC2,VEGFA		4_Member	GO Cellular Components	GO:0031012	extracellular matrix	2.80329	10/566	1463,1520,2246,3958,4321,4322,4982,5919,7052,7422	NCAN,CTSS,FGF1,LGALS3,MMP12,MMP13,TNFRSF11B,RARRES2,TGM2,VEGFA		3_Member	GO Molecular Functions	GO:0005178	integrin binding	0.812756	4/142	2246,2247,3791,5034	FGF1,FGF2,KDR,P4HB		1_Member	KEGG Pathway	hsa05200	Pathways in cancer	4.02063	9/395	207,367,836,2246,2247,3082,3091,3265,7422	AKT1,AR,CASP3,FGF1,FGF2,HGF,HIF1A,HRAS,VEGFA		Lung, Normal, Endothelial cell	Lung, Normal, Endothelial cell	2/63	9/11582	1.71975	3791/947	2
1_Member	GO Biological Processes	GO:0061138	morphogenesis of a branching epithelium	5.8551	9/173	367,2246,2247,3082,3586,3791,5076,7052,7422	AR,FGF1,FGF2,HGF,IL10,KDR,PAX2,TGM2,VEGFA		4_Member	GO Cellular Components	GO:0030312	external encapsulating structure	2.80329	10/567	1463,1520,2246,3958,4321,4322,4982,5919,7052,7422	NCAN,CTSS,FGF1,LGALS3,MMP12,MMP13,TNFRSF11B,RARRES2,TGM2,VEGFA		3_Member	GO Molecular Functions	GO:1901681	sulfur compound binding	0.812756	5/262	947,2246,2247,6402,7422	CD34,FGF1,FGF2,SELL,VEGFA		1_Member	KEGG Pathway	hsa05230	Central carbon metabolism in cancer	3.91719	5/78	207,2645,3091,3098,3265	AKT1,GCK,HIF1A,HK1,HRAS		Undefined, Normal, Natural killer cell	Undefined, Normal, Natural killer cell	4/63	83/11582	1.71975	7535/947/3558/6402	4
1_Member	GO Biological Processes	GO:0045766	positive regulation of angiogenesis	5.8551	9/175	947,2246,2247,3082,3091,3586,3791,7010,7422	CD34,FGF1,FGF2,HGF,HIF1A,IL10,KDR,TEK,VEGFA		5_Summary	GO Cellular Components	GO:0005798	Golgi-associated vesicle	2.77447	5/92	1080,2697,5045,6517,7299,1520,7018	CFTR,GJA1,FURIN,SLC2A4,TYR,CTSS,TF		3_Member	GO Molecular Functions	GO:0008201	heparin binding	0.741601	4/164	2246,2247,6402,7422	FGF1,FGF2,SELL,VEGFA		1_Member	KEGG Pathway	ko05231	Choline metabolism in cancer	3.4937	5/99	207,3091,3265,6581,7249	AKT1,HIF1A,HRAS,SLC22A3,TSC2		Blood, Normal, Hematopoietic stem cell	Blood, Normal, Hematopoietic stem cell	3/63	39/11582	1.6835	3791/947/836	3
1_Member	GO Biological Processes	GO:1904018	positive regulation of vasculature development	5.8551	9/175	947,2246,2247,3082,3091,3586,3791,7010,7422	CD34,FGF1,FGF2,HGF,HIF1A,IL10,KDR,TEK,VEGFA		5_Member	GO Cellular Components	GO:0005798	Golgi-associated vesicle	2.77447	5/92	1080,2697,5045,6517,7299	CFTR,GJA1,FURIN,SLC2A4,TYR		3_Member	GO Molecular Functions	GO:0050839	cell adhesion molecule binding	0.298001	6/541	2246,2247,3791,4478,5034,5339	FGF1,FGF2,KDR,MSN,P4HB,PLEC		1_Member	KEGG Pathway	hsa05231	Choline metabolism in cancer	3.39494	5/107	207,3091,3265,6581,7249	AKT1,HIF1A,HRAS,SLC22A3,TSC2		Heart, Normal, Cardiac progenitor cell	Heart, Normal, Cardiac progenitor cell	2/63	13/11582	1.45351	947/836	2
1_Member	GO Biological Processes	GO:0033674	positive regulation of kinase activity	5.8551	14/603	207,894,2246,2247,3082,3265,3558,3791,6352,6363,7010,7018,7422,653361	AKT1,CCND2,FGF1,FGF2,HGF,HRAS,IL2,KDR,CCL5,CCL19,TEK,TF,VEGFA,NCF1		5_Member	GO Cellular Components	GO:0005770	late endosome	0.35827	4/275	1520,2697,6517,7018	CTSS,GJA1,SLC2A4,TF		4_Summary	GO Molecular Functions	GO:0005126	cytokine receptor binding	2.14056	7/270	836,3558,3586,6352,6363,7422,8565,1907,894,241,7249,653361	CASP3,IL2,IL10,CCL5,CCL19,VEGFA,YARS1,EDN2,CCND2,ALOX5AP,TSC2,NCF1		1_Member	KEGG Pathway	hsa04510	Focal adhesion	3.24133	6/199	207,894,3082,3265,3791,7422	AKT1,CCND2,HGF,HRAS,KDR,VEGFA		Undefined, Normal, Lymphoid cell	Undefined, Normal, Lymphoid cell	3/63	50/11582	1.42217	7535/947/6402	3
1_Member	GO Biological Processes	GO:0001936	regulation of endothelial cell proliferation	5.72985	9/183	207,2247,2697,3091,3586,3791,7010,7422,7498	AKT1,FGF2,GJA1,HIF1A,IL10,KDR,TEK,VEGFA,XDH		6_Summary	GO Cellular Components	GO:0034774	secretory granule lumen	2.14004	7/322	2799,3082,5836,5919,7018,7276,7422	GNS,HGF,PYGL,RARRES2,TF,TTR,VEGFA		4_Member	GO Molecular Functions	GO:0005126	cytokine receptor binding	2.14056	7/270	836,3558,3586,6352,6363,7422,8565	CASP3,IL2,IL10,CCL5,CCL19,VEGFA,YARS1		1_Member	KEGG Pathway	ko04510	Focal adhesion	3.24133	6/199	207,894,3082,3265,3791,7422	AKT1,CCND2,HGF,HRAS,KDR,VEGFA		Undefined, Renal Clear Cell Carcinoma, Endothelial cell	Undefined, Renal Clear Cell Carcinoma, Endothelial cell	2/63	15/11582	1.42217	3791/7010	2
1_Member	GO Biological Processes	GO:0001763	morphogenesis of a branching structure	5.69512	9/186	367,2246,2247,3082,3586,3791,5076,7052,7422	AR,FGF1,FGF2,HGF,IL10,KDR,PAX2,TGM2,VEGFA		6_Member	GO Cellular Components	GO:0034774	secretory granule lumen	2.14004	7/322	2799,3082,5836,5919,7018,7276,7422	GNS,HGF,PYGL,RARRES2,TF,TTR,VEGFA		4_Member	GO Molecular Functions	GO:0042379	chemokine receptor binding	0.807838	3/69	6352,6363,8565	CCL5,CCL19,YARS1		1_Member	KEGG Pathway	hsa04370	VEGF signaling pathway	3.24133	4/59	207,3265,3791,7422	AKT1,HRAS,KDR,VEGFA		Undefined, Normal, Hematopoietic stem cell	Undefined, Normal, Hematopoietic stem cell	2/63	16/11582	1.42217	947/836	2
1_Member	GO Biological Processes	GO:0006935	chemotaxis	5.61036	14/644	1907,2246,2247,3082,3265,3586,3791,3958,5919,6352,6363,7249,7422,10663	EDN2,FGF1,FGF2,HGF,HRAS,IL10,KDR,LGALS3,RARRES2,CCL5,CCL19,TSC2,VEGFA,CXCR6		6_Member	GO Cellular Components	GO:0060205	cytoplasmic vesicle lumen	2.14004	7/326	2799,3082,5836,5919,7018,7276,7422	GNS,HGF,PYGL,RARRES2,TF,TTR,VEGFA		4_Member	GO Molecular Functions	GO:0001664	G protein-coupled receptor binding	0.708552	5/289	1907,3558,6352,6363,8565	EDN2,IL2,CCL5,CCL19,YARS1		1_Member	KEGG Pathway	ko04370	VEGF signaling pathway	3.24133	4/59	207,3265,3791,7422	AKT1,HRAS,KDR,VEGFA		Blood vessel, Normal, Endothelial stem cell	Blood vessel, Normal, Endothelial stem cell	2/63	19/11582	1.42217	947/6402	2
1_Member	GO Biological Processes	GO:0042330	taxis	5.61036	14/646	1907,2246,2247,3082,3265,3586,3791,3958,5919,6352,6363,7249,7422,10663	EDN2,FGF1,FGF2,HGF,HRAS,IL10,KDR,LGALS3,RARRES2,CCL5,CCL19,TSC2,VEGFA,CXCR6		6_Member	GO Cellular Components	GO:0031983	vesicle lumen	2.14004	7/328	2799,3082,5836,5919,7018,7276,7422	GNS,HGF,PYGL,RARRES2,TF,TTR,VEGFA		4_Member	GO Molecular Functions	GO:0019207	kinase regulator activity	0.394162	4/220	836,894,3558,6352	CASP3,CCND2,IL2,CCL5		1_Member	KEGG Pathway	ko04917	Prolactin signaling pathway	2.96956	4/70	207,894,2645,3265	AKT1,CCND2,GCK,HRAS		Adipose tissue, Lipoma, Stem cell	Adipose tissue, Lipoma, Stem cell	1/63	1/11582	1.42217	947	1
1_Member	GO Biological Processes	GO:0042060	wound healing	5.61036	13/538	836,947,2246,2247,2697,3091,3265,3791,4321,4988,5339,7422,23657	CASP3,CD34,FGF1,FGF2,GJA1,HIF1A,HRAS,KDR,MMP12,OPRM1,PLEC,VEGFA,SLC7A11		7_Summary	GO Cellular Components	GO:0098552	side of membrane	1.99833	9/613	207,947,3107,3115,5034,6517,7018,7535,10663	AKT1,CD34,HLA-C,HLA-DPB1,P4HB,SLC2A4,TF,ZAP70,CXCR6		4_Member	GO Molecular Functions	GO:0008047	enzyme activator activity	0.298001	6/542	241,836,3558,6352,7249,653361	ALOX5AP,CASP3,IL2,CCL5,TSC2,NCF1		1_Member	KEGG Pathway	hsa04917	Prolactin signaling pathway	2.83995	4/76	207,894,2645,3265	AKT1,CCND2,GCK,HRAS		Adipose tissue, Normal, Endothelial progenitor cell	Adipose tissue, Normal, Endothelial progenitor cell	1/63	1/11582	1.42217	947	1
1_Member	GO Biological Processes	GO:0009611	response to wounding	5.55037	14/658	836,947,2246,2247,2697,3091,3265,3586,3791,4321,4988,5339,7422,23657	CASP3,CD34,FGF1,FGF2,GJA1,HIF1A,HRAS,IL10,KDR,MMP12,OPRM1,PLEC,VEGFA,SLC7A11		7_Member	GO Cellular Components	GO:0098552	side of membrane	1.99833	9/613	207,947,3107,3115,5034,6517,7018,7535,10663	AKT1,CD34,HLA-C,HLA-DPB1,P4HB,SLC2A4,TF,ZAP70,CXCR6		5_Summary	GO Molecular Functions	GO:0004175	endopeptidase activity	1.68751	8/441	836,1520,3082,4321,4322,5045,5972,10699	CASP3,CTSS,HGF,MMP12,MMP13,FURIN,REN,CORIN		1_Member	KEGG Pathway	ko04933	AGE-RAGE signaling pathway in diabetic complications	2.47912	4/99	207,836,3265,7422	AKT1,CASP3,HRAS,VEGFA		Adipose tissue, Normal, Stromal vascular fraction cell	Adipose tissue, Normal, Stromal vascular fraction cell	1/63	1/11582	1.42217	947	1
1_Member	GO Biological Processes	GO:0051347	positive regulation of transferase activity	5.39259	14/681	207,894,2246,2247,3082,3265,3558,3791,6352,6363,7010,7018,7422,653361	AKT1,CCND2,FGF1,FGF2,HGF,HRAS,IL2,KDR,CCL5,CCL19,TEK,TF,VEGFA,NCF1		7_Member	GO Cellular Components	GO:0009897	external side of plasma membrane	0.440798	5/402	947,5034,6517,7018,10663	CD34,P4HB,SLC2A4,TF,CXCR6		5_Member	GO Molecular Functions	GO:0004175	endopeptidase activity	1.68751	8/441	836,1520,3082,4321,4322,5045,5972,10699	CASP3,CTSS,HGF,MMP12,MMP13,FURIN,REN,CORIN		1_Member	KEGG Pathway	hsa04933	AGE-RAGE signaling pathway in diabetic complications	2.44164	4/107	207,836,3265,7422	AKT1,CASP3,HRAS,VEGFA		Bladder, Normal, Endothelial cell	Bladder, Normal, Endothelial cell	1/63	1/11582	1.42217	947	1
1_Member	GO Biological Processes	GO:0014065	phosphatidylinositol 3-kinase signaling	5.20849	8/154	207,2247,3082,3791,6352,7010,7249,653361	AKT1,FGF2,HGF,KDR,CCL5,TEK,TSC2,NCF1		8_Summary	GO Cellular Components	GO:0098797	plasma membrane protein complex	1.57759	9/708	836,2697,2706,3107,3115,6323,7018,7535,653361,1520	CASP3,GJA1,GJB2,HLA-C,HLA-DPB1,SCN1A,TF,ZAP70,NCF1,CTSS		5_Member	GO Molecular Functions	GO:0008233	peptidase activity	0.903949	8/637	836,1520,3082,4321,4322,5045,5972,10699	CASP3,CTSS,HGF,MMP12,MMP13,FURIN,REN,CORIN		1_Member	KEGG Pathway	hsa04919	thyroid hormone signaling pathway	2.28753	4/123	207,3091,3265,7249	AKT1,HIF1A,HRAS,TSC2		Blood, Normal, Mature endothelial cell	Blood, Normal, Mature endothelial cell	1/63	1/11582	1.42217	947	1
1_Member	GO Biological Processes	GO:0070848	response to growth factor	5.02588	14/736	207,836,2246,2247,3082,3091,3586,3791,4988,5045,5076,6352,7422,7498	AKT1,CASP3,FGF1,FGF2,HGF,HIF1A,IL10,KDR,OPRM1,FURIN,PAX2,CCL5,VEGFA,XDH		8_Member	GO Cellular Components	GO:0098797	plasma membrane protein complex	1.57759	9/708	836,2697,2706,3107,3115,6323,7018,7535,653361	CASP3,GJA1,GJB2,HLA-C,HLA-DPB1,SCN1A,TF,ZAP70,NCF1		5_Member	GO Molecular Functions	GO:0005518	collagen binding	0.812756	3/68	1520,4321,4322	CTSS,MMP12,MMP13		1_Member	KEGG Pathway	ko04140	Autophagy - animal	2.22806	4/128	207,3091,3265,7249	AKT1,HIF1A,HRAS,TSC2		Blood, Normal, Progenitor-like angiogenesis-promoting cell	Blood, Normal, Progenitor-like angiogenesis-promoting cell	1/63	1/11582	1.42217	947	1
1_Member	GO Biological Processes	GO:0032103	positive regulation of response to external stimulus	5.01431	12/509	1907,2247,3265,3558,3791,4321,4988,5919,6352,6363,7052,7422	EDN2,FGF2,HRAS,IL2,KDR,MMP12,OPRM1,RARRES2,CCL5,CCL19,TGM2,VEGFA		8_Member	GO Cellular Components	GO:0030139	endocytic vesicle	0.821245	5/307	1520,3107,3115,7018,653361	CTSS,HLA-C,HLA-DPB1,TF,NCF1		6_Summary	GO Molecular Functions	GO:0008509	anion transmembrane transporter activity	1.61877	8/462	1080,2697,6517,6524,6532,6581,9376,23657,6323,4988,27039	CFTR,GJA1,SLC2A4,SLC5A2,SLC6A4,SLC22A3,SLC22A8,SLC7A11,SCN1A,OPRM1,PKD2L2		1_Member	KEGG Pathway	hsa04140	Regulation of autophagy	2.18913	4/132	207,3091,3265,7249	AKT1,HIF1A,HRAS,TSC2		Corpus luteum, Normal, Endothelial cell	Corpus luteum, Normal, Endothelial cell	1/63	1/11582	1.42217	947	1
1_Member	GO Biological Processes	GO:0001938	positive regulation of endothelial cell proliferation	5.01431	7/108	207,2247,3091,3586,3791,7010,7422	AKT1,FGF2,HIF1A,IL10,KDR,TEK,VEGFA		8_Member	GO Cellular Components	GO:0045335	phagocytic vesicle	0.415512	3/136	1520,3107,653361	CTSS,HLA-C,NCF1		6_Member	GO Molecular Functions	GO:0008509	anion transmembrane transporter activity	1.61877	8/462	1080,2697,6517,6524,6532,6581,9376,23657	CFTR,GJA1,SLC2A4,SLC5A2,SLC6A4,SLC22A3,SLC22A8,SLC7A11		1_Member	KEGG Pathway	hsa04210	Apoptosis	2.14902	4/138	207,836,1520,3265	AKT1,CASP3,CTSS,HRAS		Epithelium, Normal, Keratinocyte	Epithelium, Normal, Keratinocyte	1/63	1/11582	1.42217	947	1
1_Member	GO Biological Processes	GO:1905332	positive regulation of morphogenesis of an epithelium	4.9042	5/33	367,2247,2697,5076,7422	AR,FGF2,GJA1,PAX2,VEGFA		9_Summary	GO Cellular Components	GO:0030135	coated vesicle	1.57759	6/297	1080,3107,3115,5045,6517,7018,3958,6402,7299,55784,6532,2697,3791	CFTR,HLA-C,HLA-DPB1,FURIN,SLC2A4,TF,LGALS3,SELL,TYR,MCTP2,SLC6A4,GJA1,KDR		6_Member	GO Molecular Functions	GO:0022804	active transmembrane transporter activity	1.12093	6/302	1080,6524,6532,6581,9376,23657	CFTR,SLC5A2,SLC6A4,SLC22A3,SLC22A8,SLC7A11		1_Member	KEGG Pathway	ko04210	Apoptosis	2.14902	4/138	207,836,1520,3265	AKT1,CASP3,CTSS,HRAS		Esophagus, Esophageal Adenocarcinoma, Cancer cell	Esophagus, Esophageal Adenocarcinoma, Cancer cell	1/63	1/11582	1.42217	7052	1
1_Member	GO Biological Processes	GO:0030855	epithelial cell differentiation	4.77071	14/781	207,367,836,947,2247,3091,3791,3958,4478,5045,5076,7422,7498,23657	AKT1,AR,CASP3,CD34,FGF2,HIF1A,KDR,LGALS3,MSN,FURIN,PAX2,VEGFA,XDH,SLC7A11		9_Member	GO Cellular Components	GO:0030135	coated vesicle	1.57759	6/297	1080,3107,3115,5045,6517,7018	CFTR,HLA-C,HLA-DPB1,FURIN,SLC2A4,TF		6_Member	GO Molecular Functions	GO:0022853	active ion transmembrane transporter activity	1.01951	5/207	6524,6532,6581,9376,23657	SLC5A2,SLC6A4,SLC22A3,SLC22A8,SLC7A11		1_Member	KEGG Pathway	ko05224	Breast cancer	2.10029	4/144	207,2246,2247,3265	AKT1,FGF1,FGF2,HRAS		Heart, Normal, Semilunar valve cell	Heart, Normal, Semilunar valve cell	1/63	1/11582	1.42217	4322	1
1_Member	GO Biological Processes	GO:0048514	blood vessel morphogenesis	4.63493	13/678	207,947,2246,2247,3082,3091,3586,3791,5396,7010,7422,7498,221981	AKT1,CD34,FGF1,FGF2,HGF,HIF1A,IL10,KDR,PRRX1,TEK,VEGFA,XDH,THSD7A		9_Member	GO Cellular Components	GO:0030136	clathrin-coated vesicle	1.57759	5/194	1080,3115,5045,6517,7018	CFTR,HLA-DPB1,FURIN,SLC2A4,TF		6_Member	GO Molecular Functions	GO:0015291	secondary active transmembrane transporter activity	0.826097	5/240	6524,6532,6581,9376,23657	SLC5A2,SLC6A4,SLC22A3,SLC22A8,SLC7A11		1_Member	KEGG Pathway	hsa04010	MAPK signaling pathway	2.07916	5/255	207,836,2246,2247,3265	AKT1,CASP3,FGF1,FGF2,HRAS		Lymph node, Kaposi's Sarcoma, Endothelial cell	Lymph node, Kaposi's Sarcoma, Endothelial cell	1/63	1/11582	1.42217	947	1
1_Member	GO Biological Processes	GO:0014066	regulation of phosphatidylinositol 3-kinase signaling	4.60309	7/127	2247,3082,3791,6352,7010,7249,653361	FGF2,HGF,KDR,CCL5,TEK,TSC2,NCF1		9_Member	GO Cellular Components	GO:0030659	cytoplasmic vesicle membrane	1.36454	9/778	1080,3107,3115,3958,6402,6517,7018,7299,55784	CFTR,HLA-C,HLA-DPB1,LGALS3,SELL,SLC2A4,TF,TYR,MCTP2		6_Member	GO Molecular Functions	GO:0015081	sodium ion transmembrane transporter activity	0.812756	4/146	6323,6524,6532,6581	SCN1A,SLC5A2,SLC6A4,SLC22A3		1_Member	KEGG Pathway	ko04010	MAPK signaling pathway	2.07916	5/255	207,836,2246,2247,3265	AKT1,CASP3,FGF1,FGF2,HRAS		Lymph node, Normal, Endothelial cell	Lymph node, Normal, Endothelial cell	1/63	1/11582	1.42217	947	1
1_Member	GO Biological Processes	GO:0048015	phosphatidylinositol-mediated signaling	4.59936	8/192	207,2247,3082,3791,6352,7010,7249,653361	AKT1,FGF2,HGF,KDR,CCL5,TEK,TSC2,NCF1		9_Member	GO Cellular Components	GO:0030662	coated vesicle membrane	0.821245	4/182	1080,3107,3115,7018	CFTR,HLA-C,HLA-DPB1,TF		6_Member	GO Molecular Functions	GO:0015103	inorganic anion transmembrane transporter activity	0.812756	4/146	1080,6532,6581,9376	CFTR,SLC6A4,SLC22A3,SLC22A8		1_Member	KEGG Pathway	hsa04664	Fc epsilon RI signaling pathway	2.05508	3/68	207,241,3265	AKT1,ALOX5AP,HRAS		Periodontal ligament, Normal, Hematopoietic stem cell	Periodontal ligament, Normal, Hematopoietic stem cell	1/63	1/11582	1.42217	947	1
1_Member	GO Biological Processes	GO:0048017	inositol lipid-mediated signaling	4.53725	8/196	207,2247,3082,3791,6352,7010,7249,653361	AKT1,FGF2,HGF,KDR,CCL5,TEK,TSC2,NCF1		9_Member	GO Cellular Components	GO:0010008	endosome membrane	0.621556	6/507	1080,3107,3115,5045,6532,7018	CFTR,HLA-C,HLA-DPB1,FURIN,SLC6A4,TF		6_Member	GO Molecular Functions	GO:0015370	solute:sodium symporter activity	0.779163	3/72	6524,6532,6581	SLC5A2,SLC6A4,SLC22A3		1_Member	KEGG Pathway	ko04664	Fc epsilon RI signaling pathway	2.05508	3/68	207,241,3265	AKT1,ALOX5AP,HRAS		Peripheral blood, Normal, Hematopoietic stem cell	Peripheral blood, Normal, Hematopoietic stem cell	1/63	1/11582	1.42217	947	1
1_Member	GO Biological Processes	GO:0010595	positive regulation of endothelial cell migration	4.48576	7/133	207,2246,2247,3091,3791,7010,7422	AKT1,FGF1,FGF2,HIF1A,KDR,TEK,VEGFA		9_Member	GO Cellular Components	GO:0030665	clathrin-coated vesicle membrane	0.521172	3/117	1080,3115,7018	CFTR,HLA-DPB1,TF		6_Member	GO Molecular Functions	GO:0046873	metal ion transmembrane transporter activity	0.708552	6/426	4988,6323,6524,6532,6581,27039	OPRM1,SCN1A,SLC5A2,SLC6A4,SLC22A3,PKD2L2		1_Member	KEGG Pathway	hsa05224	Breast cancer	1.97938	4/162	207,2246,2247,3265	AKT1,FGF1,FGF2,HRAS		Seminal plasma, Normal, Sertoli cell	Seminal plasma, Normal, Sertoli cell	1/63	1/11582	1.42217	7018	1
1_Member	GO Biological Processes	GO:0071363	cellular response to growth factor stimulus	4.46509	13/707	207,836,2246,2247,3082,3091,3586,3791,5045,5076,6352,7422,7498	AKT1,CASP3,FGF1,FGF2,HGF,HIF1A,IL10,KDR,FURIN,PAX2,CCL5,VEGFA,XDH		9_Member	GO Cellular Components	GO:0005769	early endosome	0.48498	5/385	1080,2697,3107,3791,7018	CFTR,GJA1,HLA-C,KDR,TF		6_Member	GO Molecular Functions	GO:0008514	organic anion transmembrane transporter activity	0.656116	4/178	1080,2697,6581,23657	CFTR,GJA1,SLC22A3,SLC7A11		1_Member	KEGG Pathway	hsa05215	Prostate cancer	1.80529	3/87	207,367,3265	AKT1,AR,HRAS		Serum, Normal, Sertoli cell	Serum, Normal, Sertoli cell	1/63	1/11582	1.42217	7018	1
1_Member	GO Biological Processes	GO:0050921	positive regulation of chemotaxis	4.39849	7/139	1907,2247,3791,5919,6352,6363,7422	EDN2,FGF2,KDR,RARRES2,CCL5,CCL19,VEGFA		9_Member	GO Cellular Components	GO:0030133	transport vesicle	0.440798	5/403	3107,3115,5045,6517,55784	HLA-C,HLA-DPB1,FURIN,SLC2A4,MCTP2		6_Member	GO Molecular Functions	GO:0015294	solute:cation symporter activity	0.480899	3/99	6524,6532,6581	SLC5A2,SLC6A4,SLC22A3		1_Member	KEGG Pathway	ko05215	Prostate cancer	1.80529	3/87	207,367,3265	AKT1,AR,HRAS		Submandibular gland, Normal, Submandibular gland stem cell	Submandibular gland, Normal, Submandibular gland stem cell	1/63	1/11582	1.42217	947	1
1_Member	GO Biological Processes	GO:0014068	positive regulation of phosphatidylinositol 3-kinase signaling	4.27901	6/90	2247,3082,3791,6352,7010,653361	FGF2,HGF,KDR,CCL5,TEK,NCF1		10_Summary	GO Cellular Components	GO:0048471	perinuclear region of cytoplasm	1.57759	9/720	947,2706,3265,4478,5339,6517,7018,7249,7299	CD34,GJB2,HRAS,MSN,PLEC,SLC2A4,TF,TSC2,TYR		6_Member	GO Molecular Functions	GO:0015108	chloride transmembrane transporter activity	0.465952	3/101	1080,6532,6581	CFTR,SLC6A4,SLC22A3		1_Member	KEGG Pathway	ko04915	Estrogen signaling pathway	1.68188	3/98	207,3265,4988	AKT1,HRAS,OPRM1		Umbilical cord blood, Normal, Dendritic cell	Umbilical cord blood, Normal, Dendritic cell	1/63	1/11582	1.42217	947	1
1_Member	GO Biological Processes	GO:0001568	blood vessel development	4.23788	13/755	207,947,2246,2247,3082,3091,3586,3791,5396,7010,7422,7498,221981	AKT1,CD34,FGF1,FGF2,HGF,HIF1A,IL10,KDR,PRRX1,TEK,VEGFA,XDH,THSD7A		10_Member	GO Cellular Components	GO:0048471	perinuclear region of cytoplasm	1.57759	9/720	947,2706,3265,4478,5339,6517,7018,7249,7299	CD34,GJB2,HRAS,MSN,PLEC,SLC2A4,TF,TSC2,TYR		6_Member	GO Molecular Functions	GO:0022890	inorganic cation transmembrane transporter activity	0.177104	6/582	4988,6323,6524,6532,6581,27039	OPRM1,SCN1A,SLC5A2,SLC6A4,SLC22A3,PKD2L2		1_Member	KEGG Pathway	hsa04810	Regulation of actin cytoskeleton	1.62735	4/212	2246,2247,3265,4478	FGF1,FGF2,HRAS,MSN		Umbilical cord blood, Normal, Hematopoietic progenitor cell	Umbilical cord blood, Normal, Hematopoietic progenitor cell	1/63	1/11582	1.42217	947	1
1_Member	GO Biological Processes	GO:0050920	regulation of chemotaxis	4.22577	8/224	1907,2246,2247,3791,5919,6352,6363,7422	EDN2,FGF1,FGF2,KDR,RARRES2,CCL5,CCL19,VEGFA		11_Summary	GO Cellular Components	GO:0016528	sarcoplasm	0.878553	3/79	5339,6517,7498,4988	PLEC,SLC2A4,XDH,OPRM1		6_Member	GO Molecular Functions	GO:0015293	symporter activity	0.148093	3/143	6524,6532,6581	SLC5A2,SLC6A4,SLC22A3		1_Member	KEGG Pathway	ko04810	Regulation of actin cytoskeleton	1.62735	4/212	2246,2247,3265,4478	FGF1,FGF2,HRAS,MSN		Umbilical cord blood, Normal, Monocyte	Umbilical cord blood, Normal, Monocyte	1/63	1/11582	1.42217	947	1
1_Member	GO Biological Processes	GO:0071902	positive regulation of protein serine/threonine kinase activity	4.1904	9/314	207,894,2246,2247,3082,3265,6363,7018,7422	AKT1,CCND2,FGF1,FGF2,HGF,HRAS,CCL19,TF,VEGFA		11_Member	GO Cellular Components	GO:0016528	sarcoplasm	0.878553	3/79	5339,6517,7498	PLEC,SLC2A4,XDH		7_Summary	GO Molecular Functions	GO:0016705	oxidoreductase activity, acting on paired donors, with incorporation or reduction of molecular oxygen	1.40776	5/161	1544,1555,5034,5742,7299,219,241,7498,653361,4151,7018	CYP1A2,CYP2B6,P4HB,PTGS1,TYR,ALDH1B1,ALOX5AP,XDH,NCF1,MB,TF		1_Member	KEGG Pathway	hsa04211	Longevity regulating pathway	1.57722	3/109	207,3265,7249	AKT1,HRAS,TSC2		Undefined, Prostate Cancer, Basal cell	Undefined, Prostate Cancer, Basal cell	1/63	1/11582	1.42217	3958	1
1_Member	GO Biological Processes	GO:0045860	positive regulation of protein kinase activity	4.12976	11/530	207,894,2246,2247,3082,3265,6352,6363,7018,7422,653361	AKT1,CCND2,FGF1,FGF2,HGF,HRAS,CCL5,CCL19,TF,VEGFA,NCF1		11_Member	GO Cellular Components	GO:0042383	sarcolemma	0.421553	3/134	4988,5339,6517	OPRM1,PLEC,SLC2A4		7_Member	GO Molecular Functions	GO:0016705	oxidoreductase activity, acting on paired donors, with incorporation or reduction of molecular oxygen	1.40776	5/161	1544,1555,5034,5742,7299	CYP1A2,CYP2B6,P4HB,PTGS1,TYR		1_Member	KEGG Pathway	ko04550	Signaling pathways regulating pluripotency of stem cells	1.29902	3/139	207,2247,3265	AKT1,FGF2,HRAS		Bone marrow, Normal, Mesenchymal stem cell	Bone marrow, Normal, Mesenchymal stem cell	2/63	23/11582	1.34809	947/836	2
1_Member	GO Biological Processes	GO:0001944	vasculature development	4.08713	13/787	207,947,2246,2247,3082,3091,3586,3791,5396,7010,7422,7498,221981	AKT1,CD34,FGF1,FGF2,HGF,HIF1A,IL10,KDR,PRRX1,TEK,VEGFA,XDH,THSD7A		12_Summary	GO Cellular Components	GO:0005775	vacuolar lumen	0.877951	4/173	1463,1520,2799,7276,3958,5836	NCAN,CTSS,GNS,TTR,LGALS3,PYGL		7_Member	GO Molecular Functions	GO:0016491	oxidoreductase activity	1.01951	9/756	219,241,1544,1555,5034,5742,7299,7498,653361	ALDH1B1,ALOX5AP,CYP1A2,CYP2B6,P4HB,PTGS1,TYR,XDH,NCF1		1_Member	KEGG Pathway	hsa04915	Estrogen signaling pathway	1.24766	3/146	207,3265,4988	AKT1,HRAS,OPRM1		Blood, Normal, CD1C-CD141- dendritic cell	Blood, Normal, CD1C-CD141- dendritic cell	6/63	315/11582	1.34809	4478/1520/3098/3958/5836/2799	6
1_Member	GO Biological Processes	GO:0045859	regulation of protein kinase activity	4.04995	13/798	207,836,894,2246,2247,3082,3265,6352,6363,7018,7249,7422,653361	AKT1,CASP3,CCND2,FGF1,FGF2,HGF,HRAS,CCL5,CCL19,TF,TSC2,VEGFA,NCF1		12_Member	GO Cellular Components	GO:0005775	vacuolar lumen	0.877951	4/173	1463,1520,2799,7276	NCAN,CTSS,GNS,TTR		7_Member	GO Molecular Functions	GO:0020037	heme binding	0.812756	4/140	1544,1555,4151,5742	CYP1A2,CYP2B6,MB,PTGS1		1_Member	KEGG Pathway	ko04072	Phospholipase D signaling pathway	1.24766	3/146	207,3265,7249	AKT1,HRAS,TSC2		Bone, Normal, Mesenchymal stem cell	Bone, Normal, Mesenchymal stem cell	2/63	24/11582	1.34809	947/836	2
1_Member	GO Biological Processes	GO:0045765	regulation of angiogenesis	3.99995	9/337	947,2246,2247,3082,3091,3586,3791,7010,7422	CD34,FGF1,FGF2,HGF,HIF1A,IL10,KDR,TEK,VEGFA		12_Member	GO Cellular Components	GO:0101002	ficolin-1-rich granule	0.821245	4/185	1520,2799,3958,5836	CTSS,GNS,LGALS3,PYGL		7_Member	GO Molecular Functions	GO:0005506	iron ion binding	0.812756	4/150	1544,1555,7018,7498	CYP1A2,CYP2B6,TF,XDH		2_Summary	KEGG Pathway	hsa04910	Insulin signaling pathway	5.74276	8/138	207,2645,3098,3265,5836,5837,6517,7249,219	AKT1,GCK,HK1,HRAS,PYGL,PYGM,SLC2A4,TSC2,ALDH1B1		Muscle, Normal, Mesenchymal stem cell	Muscle, Normal, Mesenchymal stem cell	2/63	24/11582	1.34809	947/836	2
1_Member	GO Biological Processes	GO:0051896	regulation of protein kinase B signaling	3.99364	8/247	207,2246,2247,3082,6363,7010,7249,7498	AKT1,FGF1,FGF2,HGF,CCL19,TEK,TSC2,XDH		12_Member	GO Cellular Components	GO:0043202	lysosomal lumen	0.719422	3/96	1463,1520,2799	NCAN,CTSS,GNS		7_Member	GO Molecular Functions	GO:0046906	tetrapyrrole binding	0.812756	4/150	1544,1555,4151,5742	CYP1A2,CYP2B6,MB,PTGS1		2_Member	KEGG Pathway	hsa04910	Insulin signaling pathway	5.74276	8/138	207,2645,3098,3265,5836,5837,6517,7249	AKT1,GCK,HK1,HRAS,PYGL,PYGM,SLC2A4,TSC2		Tendon, Normal, Mesenchymal stem cell	Tendon, Normal, Mesenchymal stem cell	2/63	24/11582	1.34809	947/836	2
1_Member	GO Biological Processes	GO:2001026	regulation of endothelial cell chemotaxis	3.9897	4/24	2246,2247,3791,7422	FGF1,FGF2,KDR,VEGFA		12_Member	GO Cellular Components	GO:1904813	ficolin-1-rich granule lumen	0.47755	3/124	1520,2799,5836	CTSS,GNS,PYGL		7_Member	GO Molecular Functions	GO:0004497	monooxygenase activity	0.463243	3/102	1544,1555,7299	CYP1A2,CYP2B6,TYR		2_Member	KEGG Pathway	ko04910	Insulin signaling pathway	5.74276	8/138	207,2645,3098,3265,5836,5837,6517,7249	AKT1,GCK,HK1,HRAS,PYGL,PYGM,SLC2A4,TSC2		Breast, Breast Cancer, Cancer stem cell	Breast, Breast Cancer, Cancer stem cell	2/63	25/11582	1.34809	947/7422	2
1_Member	GO Biological Processes	GO:1901342	regulation of vasculature development	3.95616	9/343	947,2246,2247,3082,3091,3586,3791,7010,7422	CD34,FGF1,FGF2,HGF,HIF1A,IL10,KDR,TEK,VEGFA		13_Summary	GO Cellular Components	GO:0005911	cell-cell junction	0.701355	6/485	207,2697,2706,7010,7422,7535	AKT1,GJA1,GJB2,TEK,VEGFA,ZAP70		7_Member	GO Molecular Functions	GO:0009055	electron transfer activity	0.175002	3/138	1544,7498,653361	CYP1A2,XDH,NCF1		2_Member	KEGG Pathway	hsa00500	Starch and sucrose metabolism	3.91381	4/36	2645,3098,5836,5837	GCK,HK1,PYGL,PYGM		Liver, Normal, Endothelial cell	Liver, Normal, Endothelial cell	3/63	78/11582	1.34809	9079/3791/947	3
1_Member	GO Biological Processes	GO:0010634	positive regulation of epithelial cell migration	3.90591	7/176	207,2246,2247,3091,3791,7010,7422	AKT1,FGF1,FGF2,HIF1A,KDR,TEK,VEGFA		13_Member	GO Cellular Components	GO:0005911	cell-cell junction	0.701355	6/485	207,2697,2706,7010,7422,7535	AKT1,GJA1,GJB2,TEK,VEGFA,ZAP70		8_Summary	GO Molecular Functions	GO:0019904	protein domain specific binding	1.20782	9/690	367,1080,2697,3091,4988,5396,7052,9079,653361,2706,6323,27039	AR,CFTR,GJA1,HIF1A,OPRM1,PRRX1,TGM2,LDB2,NCF1,GJB2,SCN1A,PKD2L2		2_Member	KEGG Pathway	ko00500	Starch and sucrose metabolism	3.91381	4/36	2645,3098,5836,5837	GCK,HK1,PYGL,PYGM		Cartilage, Normal, Mesenchymal stem cell	Cartilage, Normal, Mesenchymal stem cell	2/63	27/11582	1.34809	947/836	2
1_Member	GO Biological Processes	GO:0001525	angiogenesis	3.78664	11/589	207,947,2246,2247,3082,3091,3586,3791,7010,7422,221981	AKT1,CD34,FGF1,FGF2,HGF,HIF1A,IL10,KDR,TEK,VEGFA,THSD7A											8_Member	GO Molecular Functions	GO:0019904	protein domain specific binding	1.20782	9/690	367,1080,2697,3091,4988,5396,7052,9079,653361	AR,CFTR,GJA1,HIF1A,OPRM1,PRRX1,TGM2,LDB2,NCF1		2_Member	KEGG Pathway	ko04922	Glucagon signaling pathway	2.44593	4/103	207,2645,5836,5837	AKT1,GCK,PYGL,PYGM		Undefined, Normal, T helper1 (Th1) cell	Undefined, Normal, T helper1 (Th1) cell	2/63	27/11582	1.34809	10663/3558	2
1_Member	GO Biological Processes	GO:1903672	positive regulation of sprouting angiogenesis	3.76222	4/28	2246,2247,3586,7422	FGF1,FGF2,IL10,VEGFA											8_Member	GO Molecular Functions	GO:0015267	channel activity	0.489342	6/481	1080,2697,2706,4988,6323,27039	CFTR,GJA1,GJB2,OPRM1,SCN1A,PKD2L2		2_Member	KEGG Pathway	hsa04922	Glucagon signaling pathway	2.44164	4/107	207,2645,5836,5837	AKT1,GCK,PYGL,PYGM		Undefined, Normal, B cell	Undefined, Normal, B cell	3/63	81/11582	1.34809	7535/947/6402	3
1_Member	GO Biological Processes	GO:0002040	sprouting angiogenesis	3.76222	7/187	207,2246,2247,3586,3791,7010,7422	AKT1,FGF1,FGF2,IL10,KDR,TEK,VEGFA											8_Member	GO Molecular Functions	GO:0022803	passive transmembrane transporter activity	0.489342	6/482	1080,2697,2706,4988,6323,27039	CFTR,GJA1,GJB2,OPRM1,SCN1A,PKD2L2		2_Member	KEGG Pathway	hsa04930	Type II diabetes mellitus	2.38624	3/46	2645,3098,6517	GCK,HK1,SLC2A4		Undefined, Normal, Regulatory T (Treg) cell	Undefined, Normal, Regulatory T (Treg) cell	2/63	29/11582	1.34809	6402/3586	2
1_Member	GO Biological Processes	GO:0071900	regulation of protein serine/threonine kinase activity	3.6092	10/497	207,836,894,2246,2247,3082,3265,6363,7018,7422	AKT1,CASP3,CCND2,FGF1,FGF2,HGF,HRAS,CCL19,TF,VEGFA											9_Summary	GO Molecular Functions	GO:0051879	Hsp90 protein binding	1.14622	3/41	3091,3791,7249,2246	HIF1A,KDR,TSC2,FGF1		2_Member	KEGG Pathway	ko04930	Type II diabetes mellitus	2.38624	3/46	2645,3098,6517	GCK,HK1,SLC2A4		Undefined, Normal, T helper2 (Th2) cell	Undefined, Normal, T helper2 (Th2) cell	2/63	29/11582	1.34809	3558/3586	2
1_Member	GO Biological Processes	GO:0035767	endothelial cell chemotaxis	3.55447	4/32	2246,2247,3791,7422	FGF1,FGF2,KDR,VEGFA											9_Member	GO Molecular Functions	GO:0051879	Hsp90 protein binding	1.14622	3/41	3091,3791,7249	HIF1A,KDR,TSC2		2_Member	KEGG Pathway	hsa04931	insulin resistance	2.38452	4/113	207,5836,5837,6517	AKT1,PYGL,PYGM,SLC2A4		Embryonic prefrontal cortex, Normal, Astrocyte	Embryonic prefrontal cortex, Normal, Astrocyte	6/63	344/11582	1.34809	2697/10842/3107/5339/3958/1463	6
1_Member	GO Biological Processes	GO:0043536	positive regulation of blood vessel endothelial cell migration	3.46492	5/76	207,2247,3091,3791,7422	AKT1,FGF2,HIF1A,KDR,VEGFA											9_Member	GO Molecular Functions	GO:0031072	heat shock protein binding	0.939939	4/123	2246,3091,3791,7249	FGF1,HIF1A,KDR,TSC2		2_Member	KEGG Pathway	hsa00010	Glycolysis / Gluconeogenesis	2.06471	3/67	219,2645,3098	ALDH1B1,GCK,HK1		Adipose tissue, Normal, Preadipocyte progenitor cell	Adipose tissue, Normal, Preadipocyte progenitor cell	1/63	2/11582	1.34809	947	1
1_Member	GO Biological Processes	GO:0070374	positive regulation of ERK1 and ERK2 cascade	3.44401	7/214	2247,3265,3791,4988,6352,6363,7010	FGF2,HRAS,KDR,OPRM1,CCL5,CCL19,TEK											10_Summary	GO Molecular Functions	GO:0016773	phosphotransferase activity, alcohol group as acceptor	0.812756	8/681	207,2645,3098,3791,5166,6352,7010,7535,5045	AKT1,GCK,HK1,KDR,PDK4,CCL5,TEK,ZAP70,FURIN		2_Member	KEGG Pathway	ko00010	Glycolysis / Gluconeogenesis	2.06471	3/67	219,2645,3098	ALDH1B1,GCK,HK1		Blood vessel, Glioma, Endothelial cell	Blood vessel, Glioma, Endothelial cell	1/63	2/11582	1.34809	7422	1
1_Member	GO Biological Processes	GO:0072006	nephron development	3.42391	6/139	947,2246,2247,5076,7010,7422	CD34,FGF1,FGF2,PAX2,TEK,VEGFA											10_Member	GO Molecular Functions	GO:0016773	phosphotransferase activity, alcohol group as acceptor	0.812756	8/681	207,2645,3098,3791,5166,6352,7010,7535	AKT1,GCK,HK1,KDR,PDK4,CCL5,TEK,ZAP70		3_Summary	KEGG Pathway	hsa04060	Cytokine-cytokine receptor interaction	5.03605	9/270	3082,3558,3586,3791,4982,6352,6363,7422,10663	HGF,IL2,IL10,KDR,TNFRSF11B,CCL5,CCL19,VEGFA,CXCR6		Blood vessel, Normal, Endothelial progenitor cell	Blood vessel, Normal, Endothelial progenitor cell	1/63	2/11582	1.34809	947	1
1_Member	GO Biological Processes	GO:0048754	branching morphogenesis of an epithelial tube	3.36081	6/143	367,2246,2247,3791,5076,7422	AR,FGF1,FGF2,KDR,PAX2,VEGFA											10_Member	GO Molecular Functions	GO:0016301	kinase activity	0.708991	8/744	207,2645,3098,3791,5166,6352,7010,7535	AKT1,GCK,HK1,KDR,PDK4,CCL5,TEK,ZAP70		3_Member	KEGG Pathway	hsa04060	Cytokine-cytokine receptor interaction	5.03605	9/270	3082,3558,3586,3791,4982,6352,6363,7422,10663	HGF,IL2,IL10,KDR,TNFRSF11B,CCL5,CCL19,VEGFA,CXCR6		Blood, Acute Myelogenous Leukemia, Cancer stem cell	Blood, Acute Myelogenous Leukemia, Cancer stem cell	1/63	2/11582	1.34809	7010	1
1_Member	GO Biological Processes	GO:0001655	urogenital system development	3.30191	8/321	367,947,2246,2247,5076,5972,7010,7422	AR,CD34,FGF1,FGF2,PAX2,REN,TEK,VEGFA											10_Member	GO Molecular Functions	GO:0004672	protein kinase activity	0.193474	6/575	207,3791,5166,6352,7010,7535	AKT1,KDR,PDK4,CCL5,TEK,ZAP70		3_Member	KEGG Pathway	ko04060	Cytokine-cytokine receptor interaction	5.03605	9/270	3082,3558,3586,3791,4982,6352,6363,7422,10663	HGF,IL2,IL10,KDR,TNFRSF11B,CCL5,CCL19,VEGFA,CXCR6		Blood, Normal, CD14+ endothelial progenitor cell	Blood, Normal, CD14+ endothelial progenitor cell	1/63	2/11582	1.34809	3791	1
1_Member	GO Biological Processes	GO:0070371	ERK1 and ERK2 cascade	3.24864	8/327	2247,3265,3791,4988,6352,6363,7010,7018	FGF2,HRAS,KDR,OPRM1,CCL5,CCL19,TEK,TF											10_Member	GO Molecular Functions	GO:0019838	growth factor binding	0.175002	3/138	3791,5045,7010	KDR,FURIN,TEK		4_Summary	KEGG Pathway	ko00232	Caffeine metabolism	4.82409	3/5	10,1544,7498,1555	NAT2,CYP1A2,XDH,CYP2B6		Blood, Oesophageal Cancer, T helper cell	Blood, Oesophageal Cancer, T helper cell	1/63	2/11582	1.34809	6402	1
1_Member	GO Biological Processes	GO:0010594	regulation of endothelial cell migration	3.24448	7/232	207,2246,2247,3091,3791,7010,7422	AKT1,FGF1,FGF2,HIF1A,KDR,TEK,VEGFA											10_Member	GO Molecular Functions	GO:0004713	protein tyrosine kinase activity	0.174125	3/139	3791,7010,7535	KDR,TEK,ZAP70		4_Member	KEGG Pathway	ko00232	Caffeine metabolism	4.82409	3/5	10,1544,7498	NAT2,CYP1A2,XDH		Bone marrow, Normal, Hematopoietic progenitor cell	Bone marrow, Normal, Hematopoietic progenitor cell	1/63	2/11582	1.34809	947	1
1_Member	GO Biological Processes	GO:0032147	activation of protein kinase activity	3.24448	8/328	207,2246,2247,3082,6352,6363,7018,7422	AKT1,FGF1,FGF2,HGF,CCL5,CCL19,TF,VEGFA											11_Summary	GO Molecular Functions	GO:0005509	calcium ion binding	0.790026	8/713	1463,2706,4321,4322,4951,6402,27039,55784	NCAN,GJB2,MMP12,MMP13,OCM2,SELL,PKD2L2,MCTP2		4_Member	KEGG Pathway	hsa00232	Caffeine metabolism	3.97802	3/10	10,1544,7498	NAT2,CYP1A2,XDH		Hair follicle, Normal, Hair follicle cell	Hair follicle, Normal, Hair follicle cell	1/63	2/11582	1.34809	947	1
1_Member	GO Biological Processes	GO:0043406	positive regulation of MAP kinase activity	3.23543	7/233	2246,2247,3082,3265,6363,7018,7422	FGF1,FGF2,HGF,HRAS,CCL19,TF,VEGFA											11_Member	GO Molecular Functions	GO:0005509	calcium ion binding	0.790026	8/713	1463,2706,4321,4322,4951,6402,27039,55784	NCAN,GJB2,MMP12,MMP13,OCM2,SELL,PKD2L2,MCTP2		4_Member	KEGG Pathway	hsanan01	drug metabolism	2.34274	4/117	10,1544,1555,7498	NAT2,CYP1A2,CYP2B6,XDH		Muscle, Normal, Inflammatory cell	Muscle, Normal, Inflammatory cell	1/63	2/11582	1.34809	947	1
1_Member	GO Biological Processes	GO:0001823	mesonephros development	3.14199	5/91	2246,2247,5076,5972,7422	FGF1,FGF2,PAX2,REN,VEGFA											12_Summary	GO Molecular Functions	GO:0008289	lipid binding	0.614158	8/783	207,241,367,3558,4306,6402,55784,653361	AKT1,ALOX5AP,AR,IL2,NR3C2,SELL,MCTP2,NCF1		5_Summary	KEGG Pathway	hsa04066	HIF-1 signaling pathway	4.19427	6/119	207,3091,3098,7010,7018,7422,3115,6352	AKT1,HIF1A,HK1,TEK,TF,VEGFA,HLA-DPB1,CCL5		Myocardium, Normal, Cardiomyocyte progenitor cell	Myocardium, Normal, Cardiomyocyte progenitor cell	1/63	2/11582	1.34809	947	1
1_Member	GO Biological Processes	GO:2001028	positive regulation of endothelial cell chemotaxis	3.00626	3/15	2247,3791,7422	FGF2,KDR,VEGFA											12_Member	GO Molecular Functions	GO:0008289	lipid binding	0.614158	8/783	207,241,367,3558,4306,6402,55784,653361	AKT1,ALOX5AP,AR,IL2,NR3C2,SELL,MCTP2,NCF1		5_Member	KEGG Pathway	hsa04066	HIF-1 signaling pathway	4.19427	6/119	207,3091,3098,7010,7018,7422	AKT1,HIF1A,HK1,TEK,TF,VEGFA		Peripheral blood, Normal, Endothelial precursor cell	Peripheral blood, Normal, Endothelial precursor cell	1/63	2/11582	1.34809	3791	1
1_Member	GO Biological Processes	GO:0072009	nephron epithelium development	2.89207	5/106	947,2246,2247,5076,7422	CD34,FGF1,FGF2,PAX2,VEGFA											13_Summary	GO Molecular Functions	GO:0002020	protease binding	0.196336	3/131	836,5045,6402	CASP3,FURIN,SELL		5_Member	KEGG Pathway	ko05323	Rheumatoid arthritis	2.61233	4/90	3115,6352,7010,7422	HLA-DPB1,CCL5,TEK,VEGFA		Subcutaneous adipose tissue, Normal, Immature endothelial cell	Subcutaneous adipose tissue, Normal, Immature endothelial cell	1/63	2/11582	1.34809	947	1
1_Member	GO Biological Processes	GO:0001658	branching involved in ureteric bud morphogenesis	2.86563	4/52	2246,2247,5076,7422	FGF1,FGF2,PAX2,VEGFA											13_Member	GO Molecular Functions	GO:0002020	protease binding	0.196336	3/131	836,5045,6402	CASP3,FURIN,SELL		5_Member	KEGG Pathway	hsa05323	Rheumatoid arthritis	2.47912	4/99	3115,6352,7010,7422	HLA-DPB1,CCL5,TEK,VEGFA		Subcutaneous adipose tissue, Normal, Mature endothelial cell	Subcutaneous adipose tissue, Normal, Mature endothelial cell	1/63	2/11582	1.34809	947	1
1_Member	GO Biological Processes	GO:0043542	endothelial cell migration	2.82653	7/280	207,2246,2247,3091,3791,7010,7422	AKT1,FGF1,FGF2,HIF1A,KDR,TEK,VEGFA											14_Summary	GO Molecular Functions	GO:0019955	cytokine binding	0.175002	3/137	2247,10068,10663	FGF2,IL18BP,CXCR6		6_Summary	KEGG Pathway	hsa05330	Allograft rejection	3.85118	4/38	3107,3115,3558,3586,207,836,1520,894,3091,7535,947,6402,653361,6352	HLA-C,HLA-DPB1,IL2,IL10,AKT1,CASP3,CTSS,CCND2,HIF1A,ZAP70,CD34,SELL,NCF1,CCL5		Submandibular gland, Normal, Stem cell	Submandibular gland, Normal, Stem cell	1/63	2/11582	1.34809	947	1
1_Member	GO Biological Processes	GO:0001822	kidney development	2.82084	7/281	947,2246,2247,5076,5972,7010,7422	CD34,FGF1,FGF2,PAX2,REN,TEK,VEGFA											14_Member	GO Molecular Functions	GO:0019955	cytokine binding	0.175002	3/137	2247,10068,10663	FGF2,IL18BP,CXCR6		6_Member	KEGG Pathway	hsa05330	Allograft rejection	3.85118	4/38	3107,3115,3558,3586	HLA-C,HLA-DPB1,IL2,IL10		Undefined, Lentigo Maligna Melanoma, Cancer stem cell	Undefined, Lentigo Maligna Melanoma, Cancer stem cell	1/63	2/11582	1.34809	947	1
1_Member	GO Biological Processes	GO:0072001	renal system development	2.76936	7/289	947,2246,2247,5076,5972,7010,7422	CD34,FGF1,FGF2,PAX2,REN,TEK,VEGFA																				6_Member	KEGG Pathway	ko05330	Allograft rejection	3.85118	4/38	3107,3115,3558,3586	HLA-C,HLA-DPB1,IL2,IL10		Undefined, Normal, Hematopoietic progenitor cell	Undefined, Normal, Hematopoietic progenitor cell	1/63	2/11582	1.34809	3791	1
1_Member	GO Biological Processes	GO:0060675	ureteric bud morphogenesis	2.74118	4/58	2246,2247,5076,7422	FGF1,FGF2,PAX2,VEGFA																				6_Member	KEGG Pathway	hsa05320	Autoimmune thyroid disease	3.38002	4/53	3107,3115,3558,3586	HLA-C,HLA-DPB1,IL2,IL10		Uterus, Uterine Leiomyoma, Cancer stem cell	Uterus, Uterine Leiomyoma, Cancer stem cell	1/63	2/11582	1.34809	947	1
1_Member	GO Biological Processes	GO:0010632	regulation of epithelial cell migration	2.74118	7/294	207,2246,2247,3091,3791,7010,7422	AKT1,FGF1,FGF2,HIF1A,KDR,TEK,VEGFA																				6_Member	KEGG Pathway	ko05320	Autoimmune thyroid disease	3.38002	4/53	3107,3115,3558,3586	HLA-C,HLA-DPB1,IL2,IL10		Adipose tissue, Normal, Mesenchymal stem cell	Adipose tissue, Normal, Mesenchymal stem cell	2/63	31/11582	1.31676	947/836	2
1_Member	GO Biological Processes	GO:0072171	mesonephric tubule morphogenesis	2.72007	4/59	2246,2247,5076,7422	FGF1,FGF2,PAX2,VEGFA																				6_Member	KEGG Pathway	ko05152	Tuberculosis	2.51045	5/179	207,836,1520,3115,3586	AKT1,CASP3,CTSS,HLA-DPB1,IL10		Undefined, Normal, Megakaryocyte erythroid cell	Undefined, Normal, Megakaryocyte erythroid cell	3/63	92/11582	1.31676	7535/947/6402	3
1_Member	GO Biological Processes	GO:0070372	regulation of ERK1 and ERK2 cascade	2.63949	7/307	2247,3265,3791,4988,6352,6363,7010	FGF2,HRAS,KDR,OPRM1,CCL5,CCL19,TEK																				6_Member	KEGG Pathway	hsa05332	Graft-versus-host disease	2.44806	3/41	3107,3115,3558	HLA-C,HLA-DPB1,IL2		Pancreatic islet, Normal, Acinar cell	Pancreatic islet, Normal, Acinar cell	3/63	96/11582	1.31676	9235/5919/3957	3
1_Member	GO Biological Processes	GO:1903670	regulation of sprouting angiogenesis	2.62542	4/63	2246,2247,3586,7422	FGF1,FGF2,IL10,VEGFA																				6_Member	KEGG Pathway	ko05332	Graft-versus-host disease	2.44806	3/41	3107,3115,3558	HLA-C,HLA-DPB1,IL2		Undefined, Normal, T cell	Undefined, Normal, T cell	3/63	98/11582	1.31676	7535/947/6402	3
1_Member	GO Biological Processes	GO:0043405	regulation of MAP kinase activity	2.60825	7/312	2246,2247,3082,3265,6363,7018,7422	FGF1,FGF2,HGF,HRAS,CCL19,TF,VEGFA																				6_Member	KEGG Pathway	hsa05169	Epstein-Barr virus infection	2.44164	6/299	207,836,894,3107,3115,3586	AKT1,CASP3,CCND2,HLA-C,HLA-DPB1,IL10		Adipose tissue, Normal, Endoderm progenitor cell	Adipose tissue, Normal, Endoderm progenitor cell	1/63	3/11582	1.31676	947	1
1_Member	GO Biological Processes	GO:0072073	kidney epithelium development	2.56848	5/131	947,2246,2247,5076,7422	CD34,FGF1,FGF2,PAX2,VEGFA																				6_Member	KEGG Pathway	hsa05152	Tuberculosis	2.44164	5/192	207,836,1520,3115,3586	AKT1,CASP3,CTSS,HLA-DPB1,IL10		Blood, Normal, Circulating progenitor cell	Blood, Normal, Circulating progenitor cell	1/63	3/11582	1.31676	947	1
1_Member	GO Biological Processes	GO:0072078	nephron tubule morphogenesis	2.55096	4/67	2246,2247,5076,7422	FGF1,FGF2,PAX2,VEGFA																				6_Member	KEGG Pathway	hsa04940	Type I diabetes mellitus	2.44164	3/43	3107,3115,3558	HLA-C,HLA-DPB1,IL2		Blood, Normal, Naive CD4+ T cell	Blood, Normal, Naive CD4+ T cell	1/63	3/11582	1.31676	6402	1
1_Member	GO Biological Processes	GO:0072088	nephron epithelium morphogenesis	2.51864	4/69	2246,2247,5076,7422	FGF1,FGF2,PAX2,VEGFA																				6_Member	KEGG Pathway	ko04940	Type I diabetes mellitus	2.44164	3/43	3107,3115,3558	HLA-C,HLA-DPB1,IL2		Blood, Normal, Thymic emigrant cell	Blood, Normal, Thymic emigrant cell	1/63	3/11582	1.31676	6402	1
1_Member	GO Biological Processes	GO:0061333	renal tubule morphogenesis	2.48248	4/71	2246,2247,5076,7422	FGF1,FGF2,PAX2,VEGFA																				6_Member	KEGG Pathway	ko04659	Th17 cell differentiation	2.44164	4/107	3091,3115,3558,7535	HIF1A,HLA-DPB1,IL2,ZAP70		Bone marrow, Acute Myeloid Leukemia, Blast cell	Bone marrow, Acute Myeloid Leukemia, Blast cell	1/63	3/11582	1.31676	947	1
1_Member	GO Biological Processes	GO:0072028	nephron morphogenesis	2.48248	4/71	2246,2247,5076,7422	FGF1,FGF2,PAX2,VEGFA																				6_Member	KEGG Pathway	hsa04659	Th17 cell differentiation	2.38624	4/112	3091,3115,3558,7535	HIF1A,HLA-DPB1,IL2,ZAP70		Bone marrow, Normal, Progenitor cell	Bone marrow, Normal, Progenitor cell	1/63	3/11582	1.31676	947	1
1_Member	GO Biological Processes	GO:0001667	ameboidal-type cell migration	2.38116	8/476	207,2246,2247,2697,3091,3791,7010,7422	AKT1,FGF1,FGF2,GJA1,HIF1A,KDR,TEK,VEGFA																				6_Member	KEGG Pathway	ko05145	Toxoplasmosis	2.38452	4/113	207,836,3115,3586	AKT1,CASP3,HLA-DPB1,IL10		Brain, Normal, Lake et al.Science.Ex7	Brain, Normal, Lake et al.Science.Ex7	1/63	3/11582	1.31676	5396	1
1_Member	GO Biological Processes	GO:0045834	positive regulation of lipid metabolic process	2.37419	5/150	207,2246,2247,6363,7010	AKT1,FGF1,FGF2,CCL19,TEK																				6_Member	KEGG Pathway	hsa05145	Toxoplasmosis	2.34764	4/116	207,836,3115,3586	AKT1,CASP3,HLA-DPB1,IL10		Breast, Normal, Hematopoietic stem cell	Breast, Normal, Hematopoietic stem cell	1/63	3/11582	1.31676	947	1
1_Member	GO Biological Processes	GO:0043535	regulation of blood vessel endothelial cell migration	2.36891	5/151	207,2247,3091,3791,7422	AKT1,FGF2,HIF1A,KDR,VEGFA																				6_Member	KEGG Pathway	hsa04672	Intestinal immune network for IgA production	2.34274	3/49	3115,3558,3586	HLA-DPB1,IL2,IL10		Chorionic villus, Normal, Mesenchymal stem cell	Chorionic villus, Normal, Mesenchymal stem cell	1/63	3/11582	1.31676	947	1
1_Member	GO Biological Processes	GO:0010631	epithelial cell migration	2.33918	7/359	207,2246,2247,3091,3791,7010,7422	AKT1,FGF1,FGF2,HIF1A,KDR,TEK,VEGFA																				6_Member	KEGG Pathway	ko04672	Intestinal immune network for IgA production	2.34274	3/49	3115,3558,3586	HLA-DPB1,IL2,IL10		Corneal endothelium, Normal, Hematopoietic stem cell	Corneal endothelium, Normal, Hematopoietic stem cell	1/63	3/11582	1.31676	947	1
1_Member	GO Biological Processes	GO:0000187	activation of MAPK activity	2.32761	5/155	2246,2247,3082,6363,7018	FGF1,FGF2,HGF,CCL19,TF																				6_Member	KEGG Pathway	hsa05416	Viral myocarditis	2.16182	3/59	836,3107,3115	CASP3,HLA-C,HLA-DPB1		Embryoid body, Normal, Endothelial cell	Embryoid body, Normal, Endothelial cell	1/63	3/11582	1.31676	3791	1
1_Member	GO Biological Processes	GO:0090132	epithelium migration	2.32575	7/362	207,2246,2247,3091,3791,7010,7422	AKT1,FGF1,FGF2,HIF1A,KDR,TEK,VEGFA																				6_Member	KEGG Pathway	hsa04514	Cell adhesion molecules (CAMs)	2.10029	4/144	947,3107,3115,6402	CD34,HLA-C,HLA-DPB1,SELL		Embryoid body, Normal, Hepatocyte	Embryoid body, Normal, Hepatocyte	1/63	3/11582	1.31676	7276	1
1_Member	GO Biological Processes	GO:0090130	tissue migration	2.29674	7/367	207,2246,2247,3091,3791,7010,7422	AKT1,FGF1,FGF2,HIF1A,KDR,TEK,VEGFA																				6_Member	KEGG Pathway	ko04514	Cell adhesion molecules (CAMs)	2.10029	4/144	947,3107,3115,6402	CD34,HLA-C,HLA-DPB1,SELL		Epithelium, Normal, Epithelial cell	Epithelium, Normal, Epithelial cell	1/63	3/11582	1.31676	947	1
1_Member	GO Biological Processes	GO:0001657	ureteric bud development	2.24336	4/86	2246,2247,5076,7422	FGF1,FGF2,PAX2,VEGFA																				6_Member	KEGG Pathway	ko05321	Inflammatory bowel disease (IBD)	2.07916	3/65	3115,3558,3586	HLA-DPB1,IL2,IL10		Germ, Normal, Common lymphoid progenitor	Germ, Normal, Common lymphoid progenitor	1/63	3/11582	1.31676	947	1
1_Member	GO Biological Processes	GO:0043552	positive regulation of phosphatidylinositol 3-kinase activity	2.23877	3/33	2247,6363,7010	FGF2,CCL19,TEK																				6_Member	KEGG Pathway	hsa05321	Inflammatory bowel disease (IBD)	2.06471	3/67	3115,3558,3586	HLA-DPB1,IL2,IL10		Germ, Normal, Mesodermal embryonic stem cell	Germ, Normal, Mesodermal embryonic stem cell	1/63	3/11582	1.31676	947	1
1_Member	GO Biological Processes	GO:0072163	mesonephric epithelium development	2.23523	4/87	2246,2247,5076,7422	FGF1,FGF2,PAX2,VEGFA																				6_Member	KEGG Pathway	ko04145	Phagosome	2.04765	4/154	1520,3107,3115,653361	CTSS,HLA-C,HLA-DPB1,NCF1		Periodontal ligament, Normal, Periodontal ligament stem cell	Periodontal ligament, Normal, Periodontal ligament stem cell	1/63	3/11582	1.31676	947	1
1_Member	GO Biological Processes	GO:0072164	mesonephric tubule development	2.23523	4/87	2246,2247,5076,7422	FGF1,FGF2,PAX2,VEGFA																				6_Member	KEGG Pathway	hsa05140	Leishmania infection	1.98772	3/73	3115,3586,653361	HLA-DPB1,IL10,NCF1		Peripheral blood, Normal, Circulating precursor cell	Peripheral blood, Normal, Circulating precursor cell	1/63	3/11582	1.31676	947	1
1_Member	GO Biological Processes	GO:0072080	nephron tubule development	2.2234	4/88	2246,2247,5076,7422	FGF1,FGF2,PAX2,VEGFA																				6_Member	KEGG Pathway	ko05140	Leishmaniasis	1.98772	3/73	3115,3586,653361	HLA-DPB1,IL10,NCF1		Peripheral blood, Normal, Mesenchymal stem cell	Peripheral blood, Normal, Mesenchymal stem cell	1/63	3/11582	1.31676	947	1
1_Member	GO Biological Processes	GO:0090050	positive regulation of cell migration involved in sprouting angiogenesis	2.21938	3/34	2247,3791,7422	FGF2,KDR,VEGFA																				6_Member	KEGG Pathway	hsa04612	Antigen processing and presentation	1.93388	3/77	1520,3107,3115	CTSS,HLA-C,HLA-DPB1		Prostate, Normal, Luminal cell	Prostate, Normal, Luminal cell	1/63	3/11582	1.31676	367	1
1_Member	GO Biological Processes	GO:0060993	kidney morphogenesis	2.21168	4/89	2246,2247,5076,7422	FGF1,FGF2,PAX2,VEGFA																				6_Member	KEGG Pathway	ko04612	Antigen processing and presentation	1.93388	3/77	1520,3107,3115	CTSS,HLA-C,HLA-DPB1		Skin, Normal, Keratinocyte progenitor cell	Skin, Normal, Keratinocyte progenitor cell	1/63	3/11582	1.31676	947	1
1_Member	GO Biological Processes	GO:0061326	renal tubule development	2.19531	4/90	2246,2247,5076,7422	FGF1,FGF2,PAX2,VEGFA																				6_Member	KEGG Pathway	hsa04145	Phagosome	1.93388	4/168	1520,3107,3115,653361	CTSS,HLA-C,HLA-DPB1,NCF1		Skin, Normal, T cell	Skin, Normal, T cell	1/63	3/11582	1.31676	3558	1
1_Member	GO Biological Processes	GO:0002042	cell migration involved in sprouting angiogenesis	2.1521	4/93	207,2247,3791,7422	AKT1,FGF2,KDR,VEGFA																				6_Member	KEGG Pathway	hsa05168	Herpes simplex infection	1.80529	4/185	836,3107,3115,6352	CASP3,HLA-C,HLA-DPB1,CCL5		Subcutaneous adipose tissue, Normal, Pericyte	Subcutaneous adipose tissue, Normal, Pericyte	1/63	3/11582	1.31676	947	1
1_Member	GO Biological Processes	GO:0051897	positive regulation of protein kinase B signaling	2.14425	5/175	2246,2247,3082,6363,7010	FGF1,FGF2,HGF,CCL19,TEK																				6_Member	KEGG Pathway	ko05168	Herpes simplex infection	1.80529	4/185	836,3107,3115,6352	CASP3,HLA-C,HLA-DPB1,CCL5		Umbilical cord blood, Normal, Megakaryocyte	Umbilical cord blood, Normal, Megakaryocyte	1/63	3/11582	1.31676	947	1
1_Member	GO Biological Processes	GO:0043534	blood vessel endothelial cell migration	2.13619	5/176	207,2247,3091,3791,7422	AKT1,FGF2,HIF1A,KDR,VEGFA																				6_Member	KEGG Pathway	ko04658	Th1 and Th2 cell differentiation	1.74448	3/92	3115,3558,7535	HLA-DPB1,IL2,ZAP70		Undefined, Normal, Cardiac progenitor cell	Undefined, Normal, Cardiac progenitor cell	1/63	3/11582	1.31676	3791	1
1_Member	GO Biological Processes	GO:0090218	positive regulation of lipid kinase activity	2.13307	3/37	2247,6363,7010	FGF2,CCL19,TEK																				6_Member	KEGG Pathway	ko05169	Epstein-Barr virus infection	1.68695	4/201	207,3107,3115,3586	AKT1,HLA-C,HLA-DPB1,IL10		Undefined, Normal, CD8+ regulatory T cell	Undefined, Normal, CD8+ regulatory T cell	1/63	3/11582	1.31676	3586	1
1_Member	GO Biological Processes	GO:0019216	regulation of lipid metabolic process	2.11776	7/402	207,2246,2247,5166,5919,6363,7010	AKT1,FGF1,FGF2,PDK4,RARRES2,CCL19,TEK																				6_Member	KEGG Pathway	hsa04658	Th1 and Th2 cell differentiation	1.68188	3/98	3115,3558,7535	HLA-DPB1,IL2,ZAP70
1_Member	GO Biological Processes	GO:0043551	regulation of phosphatidylinositol 3-kinase activity	1.69424	3/57	2247,6363,7010	FGF2,CCL19,TEK																				7_Summary	KEGG Pathway	hsa04660	T cell receptor signaling pathway	3.43989	5/103	207,3265,3558,3586,7535,894,6517,836,4478,3107,3115,6352	AKT1,HRAS,IL2,IL10,ZAP70,CCND2,SLC2A4,CASP3,MSN,HLA-C,HLA-DPB1,CCL5
1_Member	GO Biological Processes	GO:0043550	regulation of lipid kinase activity	1.51239	3/69	2247,6363,7010	FGF2,CCL19,TEK																				7_Member	KEGG Pathway	hsa04660	T cell receptor signaling pathway	3.43989	5/103	207,3265,3558,3586,7535	AKT1,HRAS,IL2,IL10,ZAP70
1_Member	GO Biological Processes	GO:0030856	regulation of epithelial cell differentiation	1.48294	4/157	2247,5076,7422,7498	FGF2,PAX2,VEGFA,XDH																				7_Member	KEGG Pathway	ko04660	T cell receptor signaling pathway	3.43989	5/103	207,3265,3558,3586,7535	AKT1,HRAS,IL2,IL10,ZAP70
1_Member	GO Biological Processes	GO:0090049	regulation of cell migration involved in sprouting angiogenesis	1.39841	3/77	2247,3791,7422	FGF2,KDR,VEGFA																				7_Member	KEGG Pathway	hsa04068	foxo signaling pathway	2.96956	5/137	207,894,3265,3586,6517	AKT1,CCND2,HRAS,IL10,SLC2A4
1_Member	GO Biological Processes	GO:0051345	positive regulation of hydrolase activity	1.28601	8/779	207,2247,3265,6352,6363,7249,7422,7498	AKT1,FGF2,HRAS,CCL5,CCL19,TSC2,VEGFA,XDH																				7_Member	KEGG Pathway	hsa04630	Jak-STAT signaling pathway	2.74305	5/156	207,894,3265,3558,3586	AKT1,CCND2,HRAS,IL2,IL10
1_Member	GO Biological Processes	GO:0051781	positive regulation of cell division	1.28391	3/86	2246,2247,7422	FGF1,FGF2,VEGFA																				7_Member	KEGG Pathway	ko04630	Jak-STAT signaling pathway	2.74305	5/156	207,894,3265,3558,3586	AKT1,CCND2,HRAS,IL2,IL10
2_Summary	GO Biological Processes	GO:0003013	circulatory system process	7.92653	17/611	207,367,947,1907,2697,3558,5742,5919,5972,6323,6517,6532,6581,7010,7422,9376,10699,3082,3586,4988	AKT1,AR,CD34,EDN2,GJA1,IL2,PTGS1,RARRES2,REN,SCN1A,SLC2A4,SLC6A4,SLC22A3,TEK,VEGFA,SLC22A8,CORIN,HGF,IL10,OPRM1																				7_Member	KEGG Pathway	hsa05162	Measles	2.72678	5/158	207,836,894,3558,4478	AKT1,CASP3,CCND2,IL2,MSN
2_Member	GO Biological Processes	GO:0003013	circulatory system process	7.92653	17/611	207,367,947,1907,2697,3558,5742,5919,5972,6323,6517,6532,6581,7010,7422,9376,10699	AKT1,AR,CD34,EDN2,GJA1,IL2,PTGS1,RARRES2,REN,SCN1A,SLC2A4,SLC6A4,SLC22A3,TEK,VEGFA,SLC22A8,CORIN																				7_Member	KEGG Pathway	hsa05166	HTLV-I infection	2.72407	6/256	207,894,3107,3115,3265,3558	AKT1,CCND2,HLA-C,HLA-DPB1,HRAS,IL2
2_Member	GO Biological Processes	GO:0008015	blood circulation	6.35356	14/528	207,367,947,1907,2697,3558,5742,5919,5972,6323,6532,7010,7422,10699	AKT1,AR,CD34,EDN2,GJA1,IL2,PTGS1,RARRES2,REN,SCN1A,SLC6A4,TEK,VEGFA,CORIN																				7_Member	KEGG Pathway	ko05166	HTLV-I infection	2.72407	6/256	207,894,3107,3115,3265,3558	AKT1,CCND2,HLA-C,HLA-DPB1,HRAS,IL2
2_Member	GO Biological Processes	GO:0008217	regulation of blood pressure	4.8293	8/177	367,947,1907,2697,5742,5919,5972,10699	AR,CD34,EDN2,GJA1,PTGS1,RARRES2,REN,CORIN																				7_Member	KEGG Pathway	ko05142	Chagas disease (American trypanosomiasis)	2.44806	4/102	207,3558,3586,6352	AKT1,IL2,IL10,CCL5
2_Member	GO Biological Processes	GO:0003073	regulation of systemic arterial blood pressure	4.27901	6/90	367,1907,2697,5919,5972,10699	AR,EDN2,GJA1,RARRES2,REN,CORIN																				7_Member	KEGG Pathway	hsa05142	Chagas disease (American trypanosomiasis)	2.44164	4/107	207,3558,3586,6352	AKT1,IL2,IL10,CCL5
2_Member	GO Biological Processes	GO:0044057	regulation of system process	2.46893	9/592	207,1907,2697,3082,3558,3586,4988,5972,10699	AKT1,EDN2,GJA1,HGF,IL2,IL10,OPRM1,REN,CORIN																				7_Member	KEGG Pathway	ko05162	Measles	2.18103	4/134	207,894,3558,4478	AKT1,CCND2,IL2,MSN
2_Member	GO Biological Processes	GO:0050886	endocrine process	2.36969	4/78	1907,2697,5972,10699	EDN2,GJA1,REN,CORIN																				8_Summary	KEGG Pathway	hsa04062	Chemokine signaling pathway	3.39494	6/182	207,3265,6352,6363,10663,653361,3115,5045,3663,836	AKT1,HRAS,CCL5,CCL19,CXCR6,NCF1,HLA-DPB1,FURIN,IRF5,CASP3
2_Member	GO Biological Processes	GO:0001990	regulation of systemic arterial blood pressure by hormone	2.1595	3/36	1907,5972,10699	EDN2,REN,CORIN																				8_Member	KEGG Pathway	hsa04062	Chemokine signaling pathway	3.39494	6/182	207,3265,6352,6363,10663,653361	AKT1,HRAS,CCL5,CCL19,CXCR6,NCF1
2_Member	GO Biological Processes	GO:0003044	regulation of systemic arterial blood pressure mediated by a chemical signal	1.91049	3/46	1907,5972,10699	EDN2,REN,CORIN																				8_Member	KEGG Pathway	ko04062	Chemokine signaling pathway	3.39494	6/182	207,3265,6352,6363,10663,653361	AKT1,HRAS,CCL5,CCL19,CXCR6,NCF1
2_Member	GO Biological Processes	GO:0003014	renal system process	1.84201	4/118	947,2697,5972,10699	CD34,GJA1,REN,CORIN																				8_Member	KEGG Pathway	ko05164	Influenza A	1.89138	4/173	207,3115,5045,6352	AKT1,HLA-DPB1,FURIN,CCL5
2_Member	GO Biological Processes	GO:0060047	heart contraction	1.42133	5/280	1907,2697,3558,6323,10699	EDN2,GJA1,IL2,SCN1A,CORIN																				8_Member	KEGG Pathway	hsa05164	Influenza A	1.81524	4/182	207,3115,5045,6352	AKT1,HLA-DPB1,FURIN,CCL5
2_Member	GO Biological Processes	GO:0003015	heart process	1.36314	5/290	1907,2697,3558,6323,10699	EDN2,GJA1,IL2,SCN1A,CORIN																				8_Member	KEGG Pathway	hsa04620	Toll-like receptor signaling pathway	1.62735	3/104	207,3663,6352	AKT1,IRF5,CCL5
2_Member	GO Biological Processes	GO:1903522	regulation of blood circulation	1.35803	5/291	207,1907,2697,3558,10699	AKT1,EDN2,GJA1,IL2,CORIN																				8_Member	KEGG Pathway	ko04620	Toll-like receptor signaling pathway	1.62735	3/104	207,3663,6352	AKT1,IRF5,CCL5
2_Member	GO Biological Processes	GO:0008016	regulation of heart contraction	0.892019	4/246	1907,2697,3558,10699	EDN2,GJA1,IL2,CORIN																				8_Member	KEGG Pathway	ko04668	TNF signaling pathway	1.58491	3/108	207,836,6352	AKT1,CASP3,CCL5
3_Summary	GO Biological Processes	GO:0071887	leukocyte apoptotic process	7.28884	9/102	207,836,3091,3558,3586,3958,6352,6363,23657,10663,4321,3663,28,1463	AKT1,CASP3,HIF1A,IL2,IL10,LGALS3,CCL5,CCL19,SLC7A11,CXCR6,MMP12,IRF5,ABO,NCAN																				8_Member	KEGG Pathway	hsa04668	TNF signaling pathway	1.51575	3/115	207,836,6352	AKT1,CASP3,CCL5
3_Member	GO Biological Processes	GO:0071887	leukocyte apoptotic process	7.28884	9/102	207,836,3091,3558,3586,3958,6352,6363,23657	AKT1,CASP3,HIF1A,IL2,IL10,LGALS3,CCL5,CCL19,SLC7A11																				9_Summary	KEGG Pathway	hsa04726	Serotonergic synapse	2.33008	4/119	836,3265,5742,6532,3107,7535,894,7249	CASP3,HRAS,PTGS1,SLC6A4,HLA-C,ZAP70,CCND2,TSC2
3_Member	GO Biological Processes	GO:2000106	regulation of leukocyte apoptotic process	5.70981	7/80	3091,3558,3586,3958,6352,6363,23657	HIF1A,IL2,IL10,LGALS3,CCL5,CCL19,SLC7A11																				9_Member	KEGG Pathway	hsa04726	Serotonergic synapse	2.33008	4/119	836,3265,5742,6532	CASP3,HRAS,PTGS1,SLC6A4
3_Member	GO Biological Processes	GO:0070227	lymphocyte apoptotic process	4.75696	6/71	207,3091,3558,3586,3958,6352	AKT1,HIF1A,IL2,IL10,LGALS3,CCL5																				9_Member	KEGG Pathway	hsa04650	Natural killer cell mediated cytotoxicity	2.18783	4/133	836,3107,3265,7535	CASP3,HLA-C,HRAS,ZAP70
3_Member	GO Biological Processes	GO:0070228	regulation of lymphocyte apoptotic process	4.06022	5/54	3091,3558,3586,3958,6352	HIF1A,IL2,IL10,LGALS3,CCL5																				9_Member	KEGG Pathway	ko04650	Natural killer cell mediated cytotoxicity	2.18783	4/133	836,3107,3265,7535	CASP3,HLA-C,HRAS,ZAP70
3_Member	GO Biological Processes	GO:2000107	negative regulation of leukocyte apoptotic process	3.02543	4/46	3091,3558,6352,6363	HIF1A,IL2,CCL5,CCL19																				9_Member	KEGG Pathway	hsa04115	p53 signaling pathway	2.04765	3/69	836,894,7249	CASP3,CCND2,TSC2
3_Member	GO Biological Processes	GO:0070231	T cell apoptotic process	2.94612	4/49	207,3091,3958,6352	AKT1,HIF1A,LGALS3,CCL5																				9_Member	KEGG Pathway	ko04115	p53 signaling pathway	2.04765	3/69	836,894,7249	CASP3,CCND2,TSC2
3_Member	GO Biological Processes	GO:0070229	negative regulation of lymphocyte apoptotic process	2.30429	3/31	3091,3558,6352	HIF1A,IL2,CCL5																				9_Member	KEGG Pathway	ko05203	Viral carcinogenesis	1.68695	4/201	836,894,3107,3265	CASP3,CCND2,HLA-C,HRAS
3_Member	GO Biological Processes	GO:0070098	chemokine-mediated signaling pathway	2.2234	4/88	3091,6352,6363,10663	HIF1A,CCL5,CCL19,CXCR6																				9_Member	KEGG Pathway	hsa05203	Viral carcinogenesis	1.62735	4/211	836,894,3107,3265	CASP3,CCND2,HLA-C,HRAS
3_Member	GO Biological Processes	GO:0070232	regulation of T cell apoptotic process	2.21938	3/34	3091,3958,6352	HIF1A,LGALS3,CCL5																				10_Summary	KEGG Pathway	ko04152	AMPK signaling pathway	2.32224	4/120	207,1080,6517,7249	AKT1,CFTR,SLC2A4,TSC2
3_Member	GO Biological Processes	GO:1990868	response to chemokine	2.10211	4/97	3091,6352,6363,10663	HIF1A,CCL5,CCL19,CXCR6																				10_Member	KEGG Pathway	ko04152	AMPK signaling pathway	2.32224	4/120	207,1080,6517,7249	AKT1,CFTR,SLC2A4,TSC2
3_Member	GO Biological Processes	GO:1990869	cellular response to chemokine	2.10211	4/97	3091,6352,6363,10663	HIF1A,CCL5,CCL19,CXCR6																				10_Member	KEGG Pathway	hsa04152	AMPK signaling pathway	2.22103	4/129	207,1080,6517,7249	AKT1,CFTR,SLC2A4,TSC2
3_Member	GO Biological Processes	GO:0098586	cellular response to virus	1.46864	3/72	3091,4321,6363	HIF1A,MMP12,CCL19																				11_Summary	KEGG Pathway	ko05418	Fluid shear stress and atherosclerosis	2.10785	4/142	207,3791,7422,653361,4982	AKT1,KDR,VEGFA,NCF1,TNFRSF11B
3_Member	GO Biological Processes	GO:0009615	response to virus	1.01654	5/361	3091,3663,4321,6352,6363	HIF1A,IRF5,MMP12,CCL5,CCL19																				11_Member	KEGG Pathway	ko05418	Fluid shear stress and atherosclerosis	2.10785	4/142	207,3791,7422,653361	AKT1,KDR,VEGFA,NCF1
3_Member	GO Biological Processes	GO:0009100	glycoprotein metabolic process	0.771074	5/424	28,1463,3091,4321,6363	ABO,NCAN,HIF1A,MMP12,CCL19																				11_Member	KEGG Pathway	hsa05418	Fluid shear stress and atherosclerosis	2.07537	4/148	207,3791,7422,653361	AKT1,KDR,VEGFA,NCF1
4_Summary	GO Biological Processes	GO:0002009	morphogenesis of an epithelium	6.973	15/536	367,836,2246,2247,2697,3082,3091,3586,3791,4321,4478,5076,7052,7249,7422,207,5045,5396,5919,7010	AR,CASP3,FGF1,FGF2,GJA1,HGF,HIF1A,IL10,KDR,MMP12,MSN,PAX2,TGM2,TSC2,VEGFA,AKT1,FURIN,PRRX1,RARRES2,TEK																				11_Member	KEGG Pathway	ko04380	Osteoclast differentiation	1.37185	3/130	207,4982,653361	AKT1,TNFRSF11B,NCF1
4_Member	GO Biological Processes	GO:0002009	morphogenesis of an epithelium	6.973	15/536	367,836,2246,2247,2697,3082,3091,3586,3791,4321,4478,5076,7052,7249,7422	AR,CASP3,FGF1,FGF2,GJA1,HGF,HIF1A,IL10,KDR,MMP12,MSN,PAX2,TGM2,TSC2,VEGFA																				11_Member	KEGG Pathway	hsa04380	Osteoclast differentiation	1.30418	3/138	207,4982,653361	AKT1,TNFRSF11B,NCF1
4_Member	GO Biological Processes	GO:0048729	tissue morphogenesis	6.33633	15/638	367,836,2246,2247,2697,3082,3091,3586,3791,4321,4478,5076,7052,7249,7422	AR,CASP3,FGF1,FGF2,GJA1,HGF,HIF1A,IL10,KDR,MMP12,MSN,PAX2,TGM2,TSC2,VEGFA
4_Member	GO Biological Processes	GO:0035148	tube formation	4.38315	7/140	836,2247,3091,5076,7052,7249,7422	CASP3,FGF2,HIF1A,PAX2,TGM2,TSC2,VEGFA
4_Member	GO Biological Processes	GO:0060562	epithelial tube morphogenesis	4.22577	9/309	367,836,2246,2247,3091,3791,5076,7249,7422	AR,CASP3,FGF1,FGF2,HIF1A,KDR,PAX2,TSC2,VEGFA
4_Member	GO Biological Processes	GO:0043009	chordate embryonic development	3.14199	10/575	207,367,836,3091,3586,5045,5076,5396,7249,7422	AKT1,AR,CASP3,HIF1A,IL10,FURIN,PAX2,PRRX1,TSC2,VEGFA
4_Member	GO Biological Processes	GO:0009792	embryo development ending in birth or egg hatching	3.04625	10/594	207,367,836,3091,3586,5045,5076,5396,7249,7422	AKT1,AR,CASP3,HIF1A,IL10,FURIN,PAX2,PRRX1,TSC2,VEGFA
4_Member	GO Biological Processes	GO:0048568	embryonic organ development	2.68489	8/414	207,3091,3586,3791,5076,5396,5919,7422	AKT1,HIF1A,IL10,KDR,PAX2,PRRX1,RARRES2,VEGFA
4_Member	GO Biological Processes	GO:0072175	epithelial tube formation	2.63949	5/125	836,2247,3091,5076,7249	CASP3,FGF2,HIF1A,PAX2,TSC2
4_Member	GO Biological Processes	GO:0048598	embryonic morphogenesis	2.55425	9/569	367,836,2247,2697,3091,3586,5076,5396,7249	AR,CASP3,FGF2,GJA1,HIF1A,IL10,PAX2,PRRX1,TSC2
4_Member	GO Biological Processes	GO:0010506	regulation of autophagy	2.49626	7/331	207,836,3082,3091,3586,3791,7249	AKT1,CASP3,HGF,HIF1A,IL10,KDR,TSC2
4_Member	GO Biological Processes	GO:0016331	morphogenesis of embryonic epithelium	2.47642	5/140	367,836,3091,5076,7249	AR,CASP3,HIF1A,PAX2,TSC2
4_Member	GO Biological Processes	GO:0010821	regulation of mitochondrion organization	2.36891	5/151	207,3082,3091,3791,7249	AKT1,HGF,HIF1A,KDR,TSC2
4_Member	GO Biological Processes	GO:0016241	regulation of macroautophagy	2.27726	5/160	207,836,3091,3791,7249	AKT1,CASP3,HIF1A,KDR,TSC2
4_Member	GO Biological Processes	GO:0014020	primary neural tube formation	2.2234	4/88	836,3091,5076,7249	CASP3,HIF1A,PAX2,TSC2
4_Member	GO Biological Processes	GO:0001841	neural tube formation	2.11496	4/96	836,3091,5076,7249	CASP3,HIF1A,PAX2,TSC2
4_Member	GO Biological Processes	GO:0001838	embryonic epithelial tube formation	1.88713	4/114	836,3091,5076,7249	CASP3,HIF1A,PAX2,TSC2
4_Member	GO Biological Processes	GO:0009896	positive regulation of catabolic process	1.87862	7/451	207,2697,3091,3791,4478,5045,7249	AKT1,GJA1,HIF1A,KDR,MSN,FURIN,TSC2
4_Member	GO Biological Processes	GO:0016239	positive regulation of macroautophagy	1.64192	3/60	3091,3791,7249	HIF1A,KDR,TSC2
4_Member	GO Biological Processes	GO:0021915	neural tube development	1.58534	4/145	836,3091,5076,7249	CASP3,HIF1A,PAX2,TSC2
4_Member	GO Biological Processes	GO:0031331	positive regulation of cellular catabolic process	1.55603	6/385	207,3091,3791,4478,5045,7249	AKT1,HIF1A,KDR,MSN,FURIN,TSC2
4_Member	GO Biological Processes	GO:0006914	autophagy	1.51239	7/543	207,836,3082,3091,3586,3791,7249	AKT1,CASP3,HGF,HIF1A,IL10,KDR,TSC2
4_Member	GO Biological Processes	GO:0061919	process utilizing autophagic mechanism	1.51239	7/543	207,836,3082,3091,3586,3791,7249	AKT1,CASP3,HGF,HIF1A,IL10,KDR,TSC2
4_Member	GO Biological Processes	GO:0007507	heart development	1.46598	7/556	836,2247,2697,3091,7010,7249,7422	CASP3,FGF2,GJA1,HIF1A,TEK,TSC2,VEGFA
4_Member	GO Biological Processes	GO:0001843	neural tube closure	1.3341	3/82	836,5076,7249	CASP3,PAX2,TSC2
4_Member	GO Biological Processes	GO:0060606	tube closure	1.32249	3/83	836,5076,7249	CASP3,PAX2,TSC2
4_Member	GO Biological Processes	GO:0016236	macroautophagy	1.23213	5/316	207,836,3091,3791,7249	AKT1,CASP3,HIF1A,KDR,TSC2
4_Member	GO Biological Processes	GO:0010508	positive regulation of autophagy	0.934524	3/120	3091,3791,7249	HIF1A,KDR,TSC2
4_Member	GO Biological Processes	GO:0031929	TOR signaling	0.918785	3/122	207,3091,7249	AKT1,HIF1A,TSC2
5_Summary	GO Biological Processes	GO:0050900	leukocyte migration	6.4478	14/511	207,947,1907,3586,3958,4478,5919,6352,6363,6402,7010,7422,7535,23657,2697,836	AKT1,CD34,EDN2,IL10,LGALS3,MSN,RARRES2,CCL5,CCL19,SELL,TEK,VEGFA,ZAP70,SLC7A11,GJA1,CASP3
5_Member	GO Biological Processes	GO:0050900	leukocyte migration	6.4478	14/511	207,947,1907,3586,3958,4478,5919,6352,6363,6402,7010,7422,7535,23657	AKT1,CD34,EDN2,IL10,LGALS3,MSN,RARRES2,CCL5,CCL19,SELL,TEK,VEGFA,ZAP70,SLC7A11
5_Member	GO Biological Processes	GO:0002685	regulation of leukocyte migration	4.40991	8/206	207,1907,3958,4478,5919,6352,6363,7422	AKT1,EDN2,LGALS3,MSN,RARRES2,CCL5,CCL19,VEGFA
5_Member	GO Biological Processes	GO:0071674	mononuclear cell migration	3.70782	7/191	207,3958,4478,5919,6352,6363,7535	AKT1,LGALS3,MSN,RARRES2,CCL5,CCL19,ZAP70
5_Member	GO Biological Processes	GO:0002687	positive regulation of leukocyte migration	3.5048	6/133	1907,3958,5919,6352,6363,7422	EDN2,LGALS3,RARRES2,CCL5,CCL19,VEGFA
5_Member	GO Biological Processes	GO:0048246	macrophage chemotaxis	3.30883	4/38	1907,3958,5919,6352	EDN2,LGALS3,RARRES2,CCL5
5_Member	GO Biological Processes	GO:0030595	leukocyte chemotaxis	3.29858	7/227	1907,3586,3958,5919,6352,6363,7422	EDN2,IL10,LGALS3,RARRES2,CCL5,CCL19,VEGFA
5_Member	GO Biological Processes	GO:0002690	positive regulation of leukocyte chemotaxis	3.14199	5/91	1907,5919,6352,6363,7422	EDN2,RARRES2,CCL5,CCL19,VEGFA
5_Member	GO Biological Processes	GO:0001771	immunological synapse formation	3.08958	3/14	3958,4478,6363	LGALS3,MSN,CCL19
5_Member	GO Biological Processes	GO:1905517	macrophage migration	2.8413	4/53	1907,3958,5919,6352	EDN2,LGALS3,RARRES2,CCL5
5_Member	GO Biological Processes	GO:0071675	regulation of mononuclear cell migration	2.82128	5/111	207,3958,4478,5919,6352	AKT1,LGALS3,MSN,RARRES2,CCL5
5_Member	GO Biological Processes	GO:0072676	lymphocyte migration	2.74118	5/118	207,4478,6352,6363,7535	AKT1,MSN,CCL5,CCL19,ZAP70
5_Member	GO Biological Processes	GO:0002688	regulation of leukocyte chemotaxis	2.72732	5/119	1907,5919,6352,6363,7422	EDN2,RARRES2,CCL5,CCL19,VEGFA
5_Member	GO Biological Processes	GO:0071621	granulocyte chemotaxis	2.65257	5/124	1907,3958,5919,6352,6363	EDN2,LGALS3,RARRES2,CCL5,CCL19
5_Member	GO Biological Processes	GO:0097529	myeloid leukocyte migration	2.53555	6/220	1907,3958,5919,6352,6363,7422	EDN2,LGALS3,RARRES2,CCL5,CCL19,VEGFA
5_Member	GO Biological Processes	GO:0097530	granulocyte migration	2.38509	5/149	1907,3958,5919,6352,6363	EDN2,LGALS3,RARRES2,CCL5,CCL19
5_Member	GO Biological Processes	GO:0030593	neutrophil chemotaxis	2.02478	4/103	1907,3958,6352,6363	EDN2,LGALS3,CCL5,CCL19
5_Member	GO Biological Processes	GO:0071622	regulation of granulocyte chemotaxis	1.84583	3/49	5919,6352,6363	RARRES2,CCL5,CCL19
5_Member	GO Biological Processes	GO:1990266	neutrophil migration	1.77561	4/124	1907,3958,6352,6363	EDN2,LGALS3,CCL5,CCL19
5_Member	GO Biological Processes	GO:2000401	regulation of lymphocyte migration	1.59906	3/63	207,4478,6352	AKT1,MSN,CCL5
5_Member	GO Biological Processes	GO:0072678	T cell migration	1.55361	3/66	4478,6352,7535	MSN,CCL5,ZAP70
5_Member	GO Biological Processes	GO:0002548	monocyte chemotaxis	1.51239	3/69	3958,6352,6363	LGALS3,CCL5,CCL19
5_Member	GO Biological Processes	GO:0009988	cell-cell recognition	1.34307	3/81	3958,4478,6363	LGALS3,MSN,CCL19
5_Member	GO Biological Processes	GO:0007163	establishment or maintenance of cell polarity	1.07351	4/214	2697,4478,6363,7010	GJA1,MSN,CCL19,TEK
5_Member	GO Biological Processes	GO:0008037	cell recognition	0.960821	4/233	836,3958,4478,6363	CASP3,LGALS3,MSN,CCL19
5_Member	GO Biological Processes	GO:0030010	establishment of cell polarity	0.784869	3/139	2697,4478,6363	GJA1,MSN,CCL19
6_Summary	GO Biological Processes	GO:0010035	response to inorganic substance	6.30847	14/542	207,241,836,1544,3082,3091,3586,3791,4151,4982,5076,6363,7018,653361,2706,5034,5742,23657,6517,947,5166,7498,3265,6352,2697,2247,4988,10068,5919	AKT1,ALOX5AP,CASP3,CYP1A2,HGF,HIF1A,IL10,KDR,MB,TNFRSF11B,PAX2,CCL19,TF,NCF1,GJB2,P4HB,PTGS1,SLC7A11,SLC2A4,CD34,PDK4,XDH,HRAS,CCL5,GJA1,FGF2,OPRM1,IL18BP,RARRES2
6_Member	GO Biological Processes	GO:0010035	response to inorganic substance	6.30847	14/542	207,241,836,1544,3082,3091,3586,3791,4151,4982,5076,6363,7018,653361	AKT1,ALOX5AP,CASP3,CYP1A2,HGF,HIF1A,IL10,KDR,MB,TNFRSF11B,PAX2,CCL19,TF,NCF1
6_Member	GO Biological Processes	GO:0006979	response to oxidative stress	6.30847	13/447	207,836,2706,3082,3091,3586,4151,5034,5076,5742,6363,23657,653361	AKT1,CASP3,GJB2,HGF,HIF1A,IL10,MB,P4HB,PAX2,PTGS1,CCL19,SLC7A11,NCF1
6_Member	GO Biological Processes	GO:0062197	cellular response to chemical stress	5.59058	11/349	207,836,2706,3082,3091,3586,5034,5076,6517,23657,653361	AKT1,CASP3,GJB2,HGF,HIF1A,IL10,P4HB,PAX2,SLC2A4,SLC7A11,NCF1
6_Member	GO Biological Processes	GO:0000302	response to reactive oxygen species	5.139	9/225	207,836,3082,3091,3586,4151,5076,6363,653361	AKT1,CASP3,HGF,HIF1A,IL10,MB,PAX2,CCL19,NCF1
6_Member	GO Biological Processes	GO:1903201	regulation of oxidative stress-induced cell death	4.8484	6/68	207,3082,3091,3586,5034,23657	AKT1,HGF,HIF1A,IL10,P4HB,SLC7A11
6_Member	GO Biological Processes	GO:0072593	reactive oxygen species metabolic process	4.46509	9/281	207,947,1544,3091,3586,5076,5166,7498,653361	AKT1,CD34,CYP1A2,HIF1A,IL10,PAX2,PDK4,XDH,NCF1
6_Member	GO Biological Processes	GO:1900407	regulation of cellular response to oxidative stress	4.39849	6/84	207,3082,3091,3586,5034,23657	AKT1,HGF,HIF1A,IL10,P4HB,SLC7A11
6_Member	GO Biological Processes	GO:0034599	cellular response to oxidative stress	4.27901	9/301	207,2706,3082,3091,3586,5034,5076,23657,653361	AKT1,GJB2,HGF,HIF1A,IL10,P4HB,PAX2,SLC7A11,NCF1
6_Member	GO Biological Processes	GO:0036473	cell death in response to oxidative stress	4.27901	6/90	207,3082,3091,3586,5034,23657	AKT1,HGF,HIF1A,IL10,P4HB,SLC7A11
6_Member	GO Biological Processes	GO:1902882	regulation of response to oxidative stress	4.19687	6/94	207,3082,3091,3586,5034,23657	AKT1,HGF,HIF1A,IL10,P4HB,SLC7A11
6_Member	GO Biological Processes	GO:1903202	negative regulation of oxidative stress-induced cell death	4.1904	5/50	207,3082,3091,3586,23657	AKT1,HGF,HIF1A,IL10,SLC7A11
6_Member	GO Biological Processes	GO:1901214	regulation of neuron death	3.46309	8/302	207,836,947,3091,3265,3586,6352,23657	AKT1,CASP3,CD34,HIF1A,HRAS,IL10,CCL5,SLC7A11
6_Member	GO Biological Processes	GO:0070997	neuron death	3.13096	8/342	207,836,947,3091,3265,3586,6352,23657	AKT1,CASP3,CD34,HIF1A,HRAS,IL10,CCL5,SLC7A11
6_Member	GO Biological Processes	GO:1903204	negative regulation of oxidative stress-induced neuron death	2.94612	3/16	3091,3586,23657	HIF1A,IL10,SLC7A11
6_Member	GO Biological Processes	GO:2000377	regulation of reactive oxygen species metabolic process	2.78003	6/192	207,947,3091,3586,5076,7498	AKT1,CD34,HIF1A,IL10,PAX2,XDH
6_Member	GO Biological Processes	GO:1901215	negative regulation of neuron death	2.76198	6/195	207,947,3091,3265,3586,23657	AKT1,CD34,HIF1A,HRAS,IL10,SLC7A11
6_Member	GO Biological Processes	GO:1903203	regulation of oxidative stress-induced neuron death	2.62542	3/22	3091,3586,23657	HIF1A,IL10,SLC7A11
6_Member	GO Biological Processes	GO:2000378	negative regulation of reactive oxygen species metabolic process	2.62542	4/63	947,3091,3586,5076	CD34,HIF1A,IL10,PAX2
6_Member	GO Biological Processes	GO:0042542	response to hydrogen peroxide	2.5236	5/135	836,3082,3586,4151,5076	CASP3,HGF,IL10,MB,PAX2
6_Member	GO Biological Processes	GO:0001890	placenta development	2.51864	5/136	207,2697,2706,3091,3586	AKT1,GJA1,GJB2,HIF1A,IL10
6_Member	GO Biological Processes	GO:0036475	neuron death in response to oxidative stress	2.47223	3/26	3091,3586,23657	HIF1A,IL10,SLC7A11
6_Member	GO Biological Processes	GO:0034614	cellular response to reactive oxygen species	2.28876	5/159	207,3082,3586,5076,653361	AKT1,HGF,IL10,PAX2,NCF1
6_Member	GO Biological Processes	GO:1902895	positive regulation of pri-miRNA transcription by RNA polymerase II	2.05628	3/40	2247,3091,3586	FGF2,HIF1A,IL10
6_Member	GO Biological Processes	GO:0010469	regulation of signaling receptor activity	2.03436	5/188	3091,3586,4988,10068,653361	HIF1A,IL10,OPRM1,IL18BP,NCF1
6_Member	GO Biological Processes	GO:2000273	positive regulation of signaling receptor activity	1.98148	3/43	3091,3586,653361	HIF1A,IL10,NCF1
6_Member	GO Biological Processes	GO:1903409	reactive oxygen species biosynthetic process	1.7828	4/123	207,947,1544,3586	AKT1,CD34,CYP1A2,IL10
6_Member	GO Biological Processes	GO:0061614	pri-miRNA transcription by RNA polymerase II	1.7828	3/52	2247,3091,3586	FGF2,HIF1A,IL10
6_Member	GO Biological Processes	GO:1902893	regulation of pri-miRNA transcription by RNA polymerase II	1.7828	3/52	2247,3091,3586	FGF2,HIF1A,IL10
6_Member	GO Biological Processes	GO:0045428	regulation of nitric oxide biosynthetic process	1.65818	3/59	207,947,3586	AKT1,CD34,IL10
6_Member	GO Biological Processes	GO:0080164	regulation of nitric oxide metabolic process	1.62931	3/61	207,947,3586	AKT1,CD34,IL10
6_Member	GO Biological Processes	GO:0014823	response to activity	1.51239	3/69	3091,3586,5919	HIF1A,IL10,RARRES2
6_Member	GO Biological Processes	GO:0006809	nitric oxide biosynthetic process	1.45502	3/73	207,947,3586	AKT1,CD34,IL10
6_Member	GO Biological Processes	GO:0046209	nitric oxide metabolic process	1.39841	3/77	207,947,3586	AKT1,CD34,IL10
6_Member	GO Biological Processes	GO:2001057	reactive nitrogen species metabolic process	1.38444	3/78	207,947,3586	AKT1,CD34,IL10
6_Member	GO Biological Processes	GO:0001892	embryonic placenta development	1.35642	3/80	207,3091,3586	AKT1,HIF1A,IL10
6_Member	GO Biological Processes	GO:0007568	aging	1.2907	5/304	207,2706,3265,3586,5076	AKT1,GJB2,HRAS,IL10,PAX2
6_Member	GO Biological Processes	GO:0070301	cellular response to hydrogen peroxide	1.23708	3/90	3082,3586,5076	HGF,IL10,PAX2
6_Member	GO Biological Processes	GO:0043523	regulation of neuron apoptotic process	1.18276	4/197	836,3091,3265,3586	CASP3,HIF1A,HRAS,IL10
6_Member	GO Biological Processes	GO:1903426	regulation of reactive oxygen species biosynthetic process	1.13743	3/99	207,947,3586	AKT1,CD34,IL10
6_Member	GO Biological Processes	GO:0051402	neuron apoptotic process	0.978789	4/230	836,3091,3265,3586	CASP3,HIF1A,HRAS,IL10
6_Member	GO Biological Processes	GO:0043524	negative regulation of neuron apoptotic process	0.8139	3/135	3091,3265,3586	HIF1A,HRAS,IL10
7_Summary	GO Biological Processes	GO:0006954	inflammatory response	6.20722	16/778	207,2697,3082,3091,3098,3558,3586,3663,4988,5742,5919,6352,6363,7010,7052,10663,947,3115,3265,4321,5045,2247	AKT1,GJA1,HGF,HIF1A,HK1,IL2,IL10,IRF5,OPRM1,PTGS1,RARRES2,CCL5,CCL19,TEK,TGM2,CXCR6,CD34,HLA-DPB1,HRAS,MMP12,FURIN,FGF2
7_Member	GO Biological Processes	GO:0006954	inflammatory response	6.20722	16/778	207,2697,3082,3091,3098,3558,3586,3663,4988,5742,5919,6352,6363,7010,7052,10663	AKT1,GJA1,HGF,HIF1A,HK1,IL2,IL10,IRF5,OPRM1,PTGS1,RARRES2,CCL5,CCL19,TEK,TGM2,CXCR6
7_Member	GO Biological Processes	GO:0001819	positive regulation of cytokine production	5.61036	12/437	947,3082,3091,3098,3115,3265,3558,3586,3663,4321,5045,6363	CD34,HGF,HIF1A,HK1,HLA-DPB1,HRAS,IL2,IL10,IRF5,MMP12,FURIN,CCL19
7_Member	GO Biological Processes	GO:0001817	regulation of cytokine production	3.46492	12/782	947,3082,3091,3098,3115,3265,3558,3586,3663,4321,5045,6363	CD34,HGF,HIF1A,HK1,HLA-DPB1,HRAS,IL2,IL10,IRF5,MMP12,FURIN,CCL19
7_Member	GO Biological Processes	GO:0032102	negative regulation of response to external stimulus	2.79477	8/394	947,2247,2697,3082,3558,3586,4321,7010	CD34,FGF2,GJA1,HGF,IL2,IL10,MMP12,TEK
7_Member	GO Biological Processes	GO:0031347	regulation of defense response	2.07484	9/697	2697,3082,3265,3558,3586,4321,6352,7010,7052	GJA1,HGF,HRAS,IL2,IL10,MMP12,CCL5,TEK,TGM2
7_Member	GO Biological Processes	GO:0031348	negative regulation of defense response	1.67665	5/236	3082,3558,3586,4321,7010	HGF,IL2,IL10,MMP12,TEK
7_Member	GO Biological Processes	GO:0050727	regulation of inflammatory response	1.62931	6/369	3082,3558,3586,6352,7010,7052	HGF,IL2,IL10,CCL5,TEK,TGM2
7_Member	GO Biological Processes	GO:0050728	negative regulation of inflammatory response	1.46009	4/160	3082,3558,3586,7010	HGF,IL2,IL10,TEK
8_Summary	GO Biological Processes	GO:0048732	gland development	5.75061	12/414	207,367,2246,3082,3091,3265,3586,4478,7052,7299,7422,7498,947,4982,5076	AKT1,AR,FGF1,HGF,HIF1A,HRAS,IL10,MSN,TGM2,TYR,VEGFA,XDH,CD34,TNFRSF11B,PAX2
8_Member	GO Biological Processes	GO:0048732	gland development	5.75061	12/414	207,367,2246,3082,3091,3265,3586,4478,7052,7299,7422,7498	AKT1,AR,FGF1,HGF,HIF1A,HRAS,IL10,MSN,TGM2,TYR,VEGFA,XDH
8_Member	GO Biological Processes	GO:2000027	regulation of animal organ morphogenesis	3.90591	7/176	367,947,2246,3082,4982,5076,7422	AR,CD34,FGF1,HGF,TNFRSF11B,PAX2,VEGFA
8_Member	GO Biological Processes	GO:0060688	regulation of morphogenesis of a branching structure	2.97299	4/48	367,3082,5076,7422	AR,HGF,PAX2,VEGFA
8_Member	GO Biological Processes	GO:0022612	gland morphogenesis	2.80876	5/112	367,2246,3082,4478,7052	AR,FGF1,HGF,MSN,TGM2
8_Member	GO Biological Processes	GO:0110110	positive regulation of animal organ morphogenesis	2.33826	3/30	367,947,2246	AR,CD34,FGF1
8_Member	GO Biological Processes	GO:0010092	specification of animal organ identity	2.21938	3/34	367,2246,5076	AR,FGF1,PAX2
8_Member	GO Biological Processes	GO:0001889	liver development	1.64087	4/138	2246,3082,3265,3586	FGF1,HGF,HRAS,IL10
8_Member	GO Biological Processes	GO:0048645	animal organ formation	1.62931	3/61	367,2246,5076	AR,FGF1,PAX2
8_Member	GO Biological Processes	GO:0061008	hepaticobiliary system development	1.62588	4/140	2246,3082,3265,3586	FGF1,HGF,HRAS,IL10
9_Summary	GO Biological Processes	GO:0030155	regulation of cell adhesion	5.73161	15/734	207,836,3115,3558,3586,3791,3958,4321,5034,6352,6363,7010,7052,7422,7535,4478,6402,3265,10068,1520,3107,7018,3091,3098	AKT1,CASP3,HLA-DPB1,IL2,IL10,KDR,LGALS3,MMP12,P4HB,CCL5,CCL19,TEK,TGM2,VEGFA,ZAP70,MSN,SELL,HRAS,IL18BP,CTSS,HLA-C,TF,HIF1A,HK1
9_Member	GO Biological Processes	GO:0030155	regulation of cell adhesion	5.73161	15/734	207,836,3115,3558,3586,3791,3958,4321,5034,6352,6363,7010,7052,7422,7535	AKT1,CASP3,HLA-DPB1,IL2,IL10,KDR,LGALS3,MMP12,P4HB,CCL5,CCL19,TEK,TGM2,VEGFA,ZAP70
9_Member	GO Biological Processes	GO:0045785	positive regulation of cell adhesion	5.69242	12/425	207,3115,3558,3586,3791,5034,6352,6363,7010,7052,7422,7535	AKT1,HLA-DPB1,IL2,IL10,KDR,P4HB,CCL5,CCL19,TEK,TGM2,VEGFA,ZAP70
9_Member	GO Biological Processes	GO:0042098	T cell proliferation	5.59058	9/196	836,3115,3558,3586,3958,4478,6352,6363,7535	CASP3,HLA-DPB1,IL2,IL10,LGALS3,MSN,CCL5,CCL19,ZAP70
9_Member	GO Biological Processes	GO:0007159	leukocyte cell-cell adhesion	5.41648	11/366	207,836,3115,3558,3586,3958,4478,6352,6363,6402,7535	AKT1,CASP3,HLA-DPB1,IL2,IL10,LGALS3,MSN,CCL5,CCL19,SELL,ZAP70
9_Member	GO Biological Processes	GO:0042129	regulation of T cell proliferation	4.9741	8/168	836,3115,3558,3586,3958,6352,6363,7535	CASP3,HLA-DPB1,IL2,IL10,LGALS3,CCL5,CCL19,ZAP70
9_Member	GO Biological Processes	GO:0046651	lymphocyte proliferation	4.44537	9/283	836,3115,3558,3586,3958,4478,6352,6363,7535	CASP3,HLA-DPB1,IL2,IL10,LGALS3,MSN,CCL5,CCL19,ZAP70
9_Member	GO Biological Processes	GO:0032943	mononuclear cell proliferation	4.4129	9/286	836,3115,3558,3586,3958,4478,6352,6363,7535	CASP3,HLA-DPB1,IL2,IL10,LGALS3,MSN,CCL5,CCL19,ZAP70
9_Member	GO Biological Processes	GO:0050670	regulation of lymphocyte proliferation	4.25008	8/221	836,3115,3558,3586,3958,6352,6363,7535	CASP3,HLA-DPB1,IL2,IL10,LGALS3,CCL5,CCL19,ZAP70
9_Member	GO Biological Processes	GO:0032944	regulation of mononuclear cell proliferation	4.23055	8/223	836,3115,3558,3586,3958,6352,6363,7535	CASP3,HLA-DPB1,IL2,IL10,LGALS3,CCL5,CCL19,ZAP70
9_Member	GO Biological Processes	GO:0070661	leukocyte proliferation	4.19246	9/313	836,3115,3558,3586,3958,4478,6352,6363,7535	CASP3,HLA-DPB1,IL2,IL10,LGALS3,MSN,CCL5,CCL19,ZAP70
9_Member	GO Biological Processes	GO:0050863	regulation of T cell activation	4.07066	9/327	207,836,3115,3558,3586,3958,6352,6363,7535	AKT1,CASP3,HLA-DPB1,IL2,IL10,LGALS3,CCL5,CCL19,ZAP70
9_Member	GO Biological Processes	GO:1903037	regulation of leukocyte cell-cell adhesion	4.05071	9/330	207,836,3115,3558,3586,3958,6352,6363,7535	AKT1,CASP3,HLA-DPB1,IL2,IL10,LGALS3,CCL5,CCL19,ZAP70
9_Member	GO Biological Processes	GO:0070663	regulation of leukocyte proliferation	4.04995	8/241	836,3115,3558,3586,3958,6352,6363,7535	CASP3,HLA-DPB1,IL2,IL10,LGALS3,CCL5,CCL19,ZAP70
9_Member	GO Biological Processes	GO:0022407	regulation of cell-cell adhesion	4.00128	10/439	207,836,3115,3558,3586,3958,6352,6363,7422,7535	AKT1,CASP3,HLA-DPB1,IL2,IL10,LGALS3,CCL5,CCL19,VEGFA,ZAP70
9_Member	GO Biological Processes	GO:0042110	T cell activation	3.76222	10/475	207,836,3115,3558,3586,3958,4478,6352,6363,7535	AKT1,CASP3,HLA-DPB1,IL2,IL10,LGALS3,MSN,CCL5,CCL19,ZAP70
9_Member	GO Biological Processes	GO:0042102	positive regulation of T cell proliferation	3.00015	5/99	3115,3558,6352,6363,7535	HLA-DPB1,IL2,CCL5,CCL19,ZAP70
9_Member	GO Biological Processes	GO:0022409	positive regulation of cell-cell adhesion	2.85149	7/276	207,3115,3558,3586,6352,6363,7535	AKT1,HLA-DPB1,IL2,IL10,CCL5,CCL19,ZAP70
9_Member	GO Biological Processes	GO:0051249	regulation of lymphocyte activation	2.83229	9/508	207,836,3115,3558,3586,3958,6352,6363,7535	AKT1,CASP3,HLA-DPB1,IL2,IL10,LGALS3,CCL5,CCL19,ZAP70
9_Member	GO Biological Processes	GO:0022408	negative regulation of cell-cell adhesion	2.8083	6/189	207,836,3558,3586,3958,7422	AKT1,CASP3,IL2,IL10,LGALS3,VEGFA
9_Member	GO Biological Processes	GO:0007162	negative regulation of cell adhesion	2.73367	7/295	207,836,3558,3586,3958,4321,7422	AKT1,CASP3,IL2,IL10,LGALS3,MMP12,VEGFA
9_Member	GO Biological Processes	GO:0050870	positive regulation of T cell activation	2.60115	6/212	207,3115,3558,6352,6363,7535	AKT1,HLA-DPB1,IL2,CCL5,CCL19,ZAP70
9_Member	GO Biological Processes	GO:0050671	positive regulation of lymphocyte proliferation	2.5236	5/135	3115,3558,6352,6363,7535	HLA-DPB1,IL2,CCL5,CCL19,ZAP70
9_Member	GO Biological Processes	GO:0032946	positive regulation of mononuclear cell proliferation	2.51864	5/136	3115,3558,6352,6363,7535	HLA-DPB1,IL2,CCL5,CCL19,ZAP70
9_Member	GO Biological Processes	GO:1903038	negative regulation of leukocyte cell-cell adhesion	2.49626	5/138	207,836,3558,3586,3958	AKT1,CASP3,IL2,IL10,LGALS3
9_Member	GO Biological Processes	GO:0002694	regulation of leukocyte activation	2.46074	9/594	207,836,3115,3558,3586,3958,6352,6363,7535	AKT1,CASP3,HLA-DPB1,IL2,IL10,LGALS3,CCL5,CCL19,ZAP70
9_Member	GO Biological Processes	GO:1903039	positive regulation of leukocyte cell-cell adhesion	2.43445	6/234	207,3115,3558,6352,6363,7535	AKT1,HLA-DPB1,IL2,CCL5,CCL19,ZAP70
9_Member	GO Biological Processes	GO:0046649	lymphocyte activation	2.41001	10/754	207,836,3115,3558,3586,3958,4478,6352,6363,7535	AKT1,CASP3,HLA-DPB1,IL2,IL10,LGALS3,MSN,CCL5,CCL19,ZAP70
9_Member	GO Biological Processes	GO:0070665	positive regulation of leukocyte proliferation	2.3975	5/148	3115,3558,6352,6363,7535	HLA-DPB1,IL2,CCL5,CCL19,ZAP70
9_Member	GO Biological Processes	GO:0051251	positive regulation of lymphocyte activation	2.35869	7/356	207,3115,3558,3586,6352,6363,7535	AKT1,HLA-DPB1,IL2,IL10,CCL5,CCL19,ZAP70
9_Member	GO Biological Processes	GO:1902107	positive regulation of leukocyte differentiation	2.31979	5/156	3558,3586,3958,6363,7535	IL2,IL10,LGALS3,CCL19,ZAP70
9_Member	GO Biological Processes	GO:1903708	positive regulation of hemopoiesis	2.31979	5/156	3558,3586,3958,6363,7535	IL2,IL10,LGALS3,CCL19,ZAP70
9_Member	GO Biological Processes	GO:0050865	regulation of cell activation	2.30707	9/633	207,836,3115,3558,3586,3958,6352,6363,7535	AKT1,CASP3,HLA-DPB1,IL2,IL10,LGALS3,CCL5,CCL19,ZAP70
9_Member	GO Biological Processes	GO:0002696	positive regulation of leukocyte activation	2.1221	7/401	207,3115,3558,3586,6352,6363,7535	AKT1,HLA-DPB1,IL2,IL10,CCL5,CCL19,ZAP70
9_Member	GO Biological Processes	GO:0050867	positive regulation of cell activation	2.06825	7/412	207,3115,3558,3586,6352,6363,7535	AKT1,HLA-DPB1,IL2,IL10,CCL5,CCL19,ZAP70
9_Member	GO Biological Processes	GO:0045621	positive regulation of lymphocyte differentiation	2.04783	4/101	3558,3586,6363,7535	IL2,IL10,CCL19,ZAP70
9_Member	GO Biological Processes	GO:0042088	T-helper 1 type immune response	2.02957	3/41	3265,6363,10068	HRAS,CCL19,IL18BP
9_Member	GO Biological Processes	GO:0002250	adaptive immune response	2.02143	9/713	1520,3107,3115,3265,3558,3586,6363,7535,10068	CTSS,HLA-C,HLA-DPB1,HRAS,IL2,IL10,CCL19,ZAP70,IL18BP
9_Member	GO Biological Processes	GO:0032649	regulation of interferon-gamma production	1.97089	4/107	3115,3265,3558,3586	HLA-DPB1,HRAS,IL2,IL10
9_Member	GO Biological Processes	GO:0032609	interferon-gamma production	1.91049	4/112	3115,3265,3558,3586	HLA-DPB1,HRAS,IL2,IL10
9_Member	GO Biological Processes	GO:0050778	positive regulation of immune response	1.85303	9/761	3115,3265,3558,3586,3958,4321,6352,6363,7535	HLA-DPB1,HRAS,IL2,IL10,LGALS3,MMP12,CCL5,CCL19,ZAP70
9_Member	GO Biological Processes	GO:0050868	negative regulation of T cell activation	1.82909	4/119	836,3558,3586,3958	CASP3,IL2,IL10,LGALS3
9_Member	GO Biological Processes	GO:0030888	regulation of B cell proliferation	1.62931	3/61	836,3558,3586	CASP3,IL2,IL10
9_Member	GO Biological Processes	GO:0002521	leukocyte differentiation	1.57507	7/526	3558,3586,3958,6363,7018,7422,7535	IL2,IL10,LGALS3,CCL19,TF,VEGFA,ZAP70
9_Member	GO Biological Processes	GO:0032729	positive regulation of interferon-gamma production	1.56913	3/65	3115,3265,3558	HLA-DPB1,HRAS,IL2
9_Member	GO Biological Processes	GO:0050777	negative regulation of immune response	1.54091	4/150	3558,3586,3958,4321	IL2,IL10,LGALS3,MMP12
9_Member	GO Biological Processes	GO:0046637	regulation of alpha-beta T cell differentiation	1.54026	3/67	3558,6363,7535	IL2,CCL19,ZAP70
9_Member	GO Biological Processes	GO:0051250	negative regulation of lymphocyte activation	1.51601	4/153	836,3558,3586,3958	CASP3,IL2,IL10,LGALS3
9_Member	GO Biological Processes	GO:0002683	negative regulation of immune system process	1.47815	6/403	207,836,3558,3586,3958,4321	AKT1,CASP3,IL2,IL10,LGALS3,MMP12
9_Member	GO Biological Processes	GO:1903131	mononuclear cell differentiation	1.43892	6/412	3558,3586,3958,6363,7422,7535	IL2,IL10,LGALS3,CCL19,VEGFA,ZAP70
9_Member	GO Biological Processes	GO:1903706	regulation of hemopoiesis	1.41597	6/417	3091,3558,3586,3958,6363,7535	HIF1A,IL2,IL10,LGALS3,CCL19,ZAP70
9_Member	GO Biological Processes	GO:1902105	regulation of leukocyte differentiation	1.41597	5/281	3558,3586,3958,6363,7535	IL2,IL10,LGALS3,CCL19,ZAP70
9_Member	GO Biological Processes	GO:0050672	negative regulation of lymphocyte proliferation	1.34307	3/81	836,3558,3586	CASP3,IL2,IL10
9_Member	GO Biological Processes	GO:0045619	regulation of lymphocyte differentiation	1.33839	4/175	3558,3586,6363,7535	IL2,IL10,CCL19,ZAP70
9_Member	GO Biological Processes	GO:0032945	negative regulation of mononuclear cell proliferation	1.3341	3/82	836,3558,3586	CASP3,IL2,IL10
9_Member	GO Biological Processes	GO:0002695	negative regulation of leukocyte activation	1.28891	4/182	836,3558,3586,3958	CASP3,IL2,IL10,LGALS3
9_Member	GO Biological Processes	GO:0045582	positive regulation of T cell differentiation	1.26018	3/88	3558,6363,7535	IL2,CCL19,ZAP70
9_Member	GO Biological Processes	GO:0070664	negative regulation of leukocyte proliferation	1.26018	3/88	836,3558,3586	CASP3,IL2,IL10
9_Member	GO Biological Processes	GO:0002285	lymphocyte activation involved in immune response	1.23408	4/190	3558,3586,3958,6363	IL2,IL10,LGALS3,CCL19
9_Member	GO Biological Processes	GO:0002697	regulation of immune effector process	1.2097	6/467	3098,3558,3586,3958,4321,6363	HK1,IL2,IL10,LGALS3,MMP12,CCL19
9_Member	GO Biological Processes	GO:0042100	B cell proliferation	1.16875	3/96	836,3558,3586	CASP3,IL2,IL10
9_Member	GO Biological Processes	GO:0050866	negative regulation of cell activation	1.16441	4/200	836,3558,3586,3958	CASP3,IL2,IL10,LGALS3
9_Member	GO Biological Processes	GO:0050852	T cell receptor signaling pathway	1.13811	4/204	3115,3265,3958,7535	HLA-DPB1,HRAS,LGALS3,ZAP70
9_Member	GO Biological Processes	GO:0002702	positive regulation of production of molecular mediator of immune response	1.12704	3/100	3098,3558,3586	HK1,IL2,IL10
9_Member	GO Biological Processes	GO:0046634	regulation of alpha-beta T cell activation	1.1174	3/101	3558,6363,7535	IL2,CCL19,ZAP70
9_Member	GO Biological Processes	GO:0046632	alpha-beta T cell differentiation	1.052	3/107	3558,6363,7535	IL2,CCL19,ZAP70
9_Member	GO Biological Processes	GO:0002699	positive regulation of immune effector process	1.03465	4/220	3098,3558,3586,6363	HK1,IL2,IL10,CCL19
9_Member	GO Biological Processes	GO:0002286	T cell activation involved in immune response	1.01423	3/111	3558,3958,6363	IL2,LGALS3,CCL19
9_Member	GO Biological Processes	GO:0002460	adaptive immune response based on somatic recombination of immune receptors built from immunoglobulin superfamily domains	0.983939	5/369	3265,3558,3586,6363,10068	HRAS,IL2,IL10,CCL19,IL18BP
9_Member	GO Biological Processes	GO:0032652	regulation of interleukin-1 production	0.934524	3/120	3098,3586,6363	HK1,IL10,CCL19
9_Member	GO Biological Processes	GO:0002698	negative regulation of immune effector process	0.89314	3/125	3558,3586,3958	IL2,IL10,LGALS3
9_Member	GO Biological Processes	GO:0032612	interleukin-1 production	0.877035	3/127	3098,3586,6363	HK1,IL10,CCL19
9_Member	GO Biological Processes	GO:0045580	regulation of T cell differentiation	0.73401	3/146	3558,6363,7535	IL2,CCL19,ZAP70
9_Member	GO Biological Processes	GO:0002700	regulation of production of molecular mediator of immune response	0.727068	3/147	3098,3558,3586	HK1,IL2,IL10
9_Member	GO Biological Processes	GO:0046631	alpha-beta T cell activation	0.713358	3/149	3558,6363,7535	IL2,CCL19,ZAP70
10_Summary	GO Biological Processes	GO:1901652	response to peptide	5.68	13/526	207,2645,2697,2706,3586,3663,4321,4322,5166,5919,6517,7010,7249,367,1520,4306,5972,836,1080,4988,6532	AKT1,GCK,GJA1,GJB2,IL10,IRF5,MMP12,MMP13,PDK4,RARRES2,SLC2A4,TEK,TSC2,AR,CTSS,NR3C2,REN,CASP3,CFTR,OPRM1,SLC6A4
10_Member	GO Biological Processes	GO:1901652	response to peptide	5.68	13/526	207,2645,2697,2706,3586,3663,4321,4322,5166,5919,6517,7010,7249	AKT1,GCK,GJA1,GJB2,IL10,IRF5,MMP12,MMP13,PDK4,RARRES2,SLC2A4,TEK,TSC2
10_Member	GO Biological Processes	GO:0032870	cellular response to hormone stimulus	4.27901	12/621	207,367,1520,2645,2697,2706,4306,5166,5919,5972,6517,7249	AKT1,AR,CTSS,GCK,GJA1,GJB2,NR3C2,PDK4,RARRES2,REN,SLC2A4,TSC2
10_Member	GO Biological Processes	GO:0071417	cellular response to organonitrogen compound	4.14012	12/648	207,836,1080,2645,2697,2706,4988,5166,5919,6517,6532,7249	AKT1,CASP3,CFTR,GCK,GJA1,GJB2,OPRM1,PDK4,RARRES2,SLC2A4,SLC6A4,TSC2
10_Member	GO Biological Processes	GO:0043434	response to peptide hormone	4.01514	10/437	207,2645,2697,2706,3586,5166,5919,6517,7010,7249	AKT1,GCK,GJA1,GJB2,IL10,PDK4,RARRES2,SLC2A4,TEK,TSC2
10_Member	GO Biological Processes	GO:1901699	cellular response to nitrogen compound	3.86344	12/703	207,836,1080,2645,2697,2706,4988,5166,5919,6517,6532,7249	AKT1,CASP3,CFTR,GCK,GJA1,GJB2,OPRM1,PDK4,RARRES2,SLC2A4,SLC6A4,TSC2
10_Member	GO Biological Processes	GO:0032868	response to insulin	2.82653	7/280	207,2645,3586,5166,5919,6517,7249	AKT1,GCK,IL10,PDK4,RARRES2,SLC2A4,TSC2
10_Member	GO Biological Processes	GO:1901653	cellular response to peptide	2.78318	8/396	207,2645,2697,2706,5166,5919,6517,7249	AKT1,GCK,GJA1,GJB2,PDK4,RARRES2,SLC2A4,TSC2
10_Member	GO Biological Processes	GO:0071375	cellular response to peptide hormone stimulus	2.51864	7/327	207,2645,2706,5166,5919,6517,7249	AKT1,GCK,GJB2,PDK4,RARRES2,SLC2A4,TSC2
10_Member	GO Biological Processes	GO:0032869	cellular response to insulin stimulus	2.48006	6/228	207,2645,5166,5919,6517,7249	AKT1,GCK,PDK4,RARRES2,SLC2A4,TSC2
11_Summary	GO Biological Processes	GO:0050801	ion homeostasis	5.48266	15/787	1080,1907,2247,2697,3091,3558,3791,5166,6352,6363,7018,7052,10663,10699,23657,3958,4988,27039,3265,4321,6323,6524,6532	CFTR,EDN2,FGF2,GJA1,HIF1A,IL2,KDR,PDK4,CCL5,CCL19,TF,TGM2,CXCR6,CORIN,SLC7A11,LGALS3,OPRM1,PKD2L2,HRAS,MMP12,SCN1A,SLC5A2,SLC6A4
11_Member	GO Biological Processes	GO:0050801	ion homeostasis	5.48266	15/787	1080,1907,2247,2697,3091,3558,3791,5166,6352,6363,7018,7052,10663,10699,23657	CFTR,EDN2,FGF2,GJA1,HIF1A,IL2,KDR,PDK4,CCL5,CCL19,TF,TGM2,CXCR6,CORIN,SLC7A11
11_Member	GO Biological Processes	GO:0055080	cation homeostasis	4.35839	13/730	1080,1907,2247,2697,3091,3558,5166,6352,6363,7018,7052,10663,10699	CFTR,EDN2,FGF2,GJA1,HIF1A,IL2,PDK4,CCL5,CCL19,TF,TGM2,CXCR6,CORIN
11_Member	GO Biological Processes	GO:0098771	inorganic ion homeostasis	4.29949	13/740	1080,1907,2247,2697,3091,3558,5166,6352,6363,7018,7052,10663,10699	CFTR,EDN2,FGF2,GJA1,HIF1A,IL2,PDK4,CCL5,CCL19,TF,TGM2,CXCR6,CORIN
11_Member	GO Biological Processes	GO:0055065	metal ion homeostasis	3.46309	11/648	1907,2247,2697,3091,3558,6352,6363,7018,7052,10663,10699	EDN2,FGF2,GJA1,HIF1A,IL2,CCL5,CCL19,TF,TGM2,CXCR6,CORIN
11_Member	GO Biological Processes	GO:0030003	cellular cation homeostasis	3.43046	11/655	1080,1907,2247,2697,3091,3558,6352,6363,7018,7052,10663	CFTR,EDN2,FGF2,GJA1,HIF1A,IL2,CCL5,CCL19,TF,TGM2,CXCR6
11_Member	GO Biological Processes	GO:0006873	cellular ion homeostasis	3.36081	11/668	1080,1907,2247,2697,3091,3558,6352,6363,7018,7052,10663	CFTR,EDN2,FGF2,GJA1,HIF1A,IL2,CCL5,CCL19,TF,TGM2,CXCR6
11_Member	GO Biological Processes	GO:0006875	cellular metal ion homeostasis	3.14168	10/576	1907,2247,2697,3091,3558,6352,6363,7018,7052,10663	EDN2,FGF2,GJA1,HIF1A,IL2,CCL5,CCL19,TF,TGM2,CXCR6
11_Member	GO Biological Processes	GO:0007204	positive regulation of cytosolic calcium ion concentration	2.6224	7/310	1907,2247,2697,3558,6363,7052,10663	EDN2,FGF2,GJA1,IL2,CCL19,TGM2,CXCR6
11_Member	GO Biological Processes	GO:0006874	cellular calcium ion homeostasis	2.52851	8/443	1907,2247,2697,3558,6352,6363,7052,10663	EDN2,FGF2,GJA1,IL2,CCL5,CCL19,TGM2,CXCR6
11_Member	GO Biological Processes	GO:0055074	calcium ion homeostasis	2.47767	8/455	1907,2247,2697,3558,6352,6363,7052,10663	EDN2,FGF2,GJA1,IL2,CCL5,CCL19,TGM2,CXCR6
11_Member	GO Biological Processes	GO:0051480	regulation of cytosolic calcium ion concentration	2.41537	7/345	1907,2247,2697,3558,6363,7052,10663	EDN2,FGF2,GJA1,IL2,CCL19,TGM2,CXCR6
11_Member	GO Biological Processes	GO:0072503	cellular divalent inorganic cation homeostasis	2.36087	8/481	1907,2247,2697,3558,6352,6363,7052,10663	EDN2,FGF2,GJA1,IL2,CCL5,CCL19,TGM2,CXCR6
11_Member	GO Biological Processes	GO:0072507	divalent inorganic cation homeostasis	2.27158	8/500	1907,2247,2697,3558,6352,6363,7052,10663	EDN2,FGF2,GJA1,IL2,CCL5,CCL19,TGM2,CXCR6
11_Member	GO Biological Processes	GO:0006816	calcium ion transport	2.08208	7/409	2247,2697,3958,4988,6352,6363,27039	FGF2,GJA1,LGALS3,OPRM1,CCL5,CCL19,PKD2L2
11_Member	GO Biological Processes	GO:0030001	metal ion transport	1.72397	7/486	2247,2697,3958,4988,6352,6363,27039	FGF2,GJA1,LGALS3,OPRM1,CCL5,CCL19,PKD2L2
11_Member	GO Biological Processes	GO:0031349	positive regulation of defense response	1.66364	6/361	2697,3265,3558,4321,6352,7052	GJA1,HRAS,IL2,MMP12,CCL5,TGM2
11_Member	GO Biological Processes	GO:0098662	inorganic cation transmembrane transport	0.808415	7/769	2247,4988,6323,6363,6524,6532,27039	FGF2,OPRM1,SCN1A,CCL19,SLC5A2,SLC6A4,PKD2L2
12_Summary	GO Biological Processes	GO:0080135	regulation of cellular response to stress	5.23692	14/702	207,947,3082,3091,3265,3586,4988,5034,5396,6363,7422,7498,23657,653361,7018,3958,7249,5919,1080,4478,836,6517	AKT1,CD34,HGF,HIF1A,HRAS,IL10,OPRM1,P4HB,PRRX1,CCL19,VEGFA,XDH,SLC7A11,NCF1,TF,LGALS3,TSC2,RARRES2,CFTR,MSN,CASP3,SLC2A4
12_Member	GO Biological Processes	GO:0080135	regulation of cellular response to stress	5.23692	14/702	207,947,3082,3091,3265,3586,4988,5034,5396,6363,7422,7498,23657,653361	AKT1,CD34,HGF,HIF1A,HRAS,IL10,OPRM1,P4HB,PRRX1,CCL19,VEGFA,XDH,SLC7A11,NCF1
12_Member	GO Biological Processes	GO:0051403	stress-activated MAPK cascade	3.82745	8/263	207,3082,3265,6363,7018,7422,7498,653361	AKT1,HGF,HRAS,CCL19,TF,VEGFA,XDH,NCF1
12_Member	GO Biological Processes	GO:0032872	regulation of stress-activated MAPK cascade	3.79139	7/184	207,3082,3265,6363,7422,7498,653361	AKT1,HGF,HRAS,CCL19,VEGFA,XDH,NCF1
12_Member	GO Biological Processes	GO:0070302	regulation of stress-activated protein kinase signaling cascade	3.76222	7/187	207,3082,3265,6363,7422,7498,653361	AKT1,HGF,HRAS,CCL19,VEGFA,XDH,NCF1
12_Member	GO Biological Processes	GO:0031098	stress-activated protein kinase signaling cascade	3.68296	8/278	207,3082,3265,6363,7018,7422,7498,653361	AKT1,HGF,HRAS,CCL19,TF,VEGFA,XDH,NCF1
12_Member	GO Biological Processes	GO:1900744	regulation of p38MAPK cascade	3.05637	4/45	3082,7422,7498,653361	HGF,VEGFA,XDH,NCF1
12_Member	GO Biological Processes	GO:0038066	p38MAPK cascade	2.92423	4/50	3082,7422,7498,653361	HGF,VEGFA,XDH,NCF1
12_Member	GO Biological Processes	GO:0032874	positive regulation of stress-activated MAPK cascade	2.76198	5/116	3265,6363,7422,7498,653361	HRAS,CCL19,VEGFA,XDH,NCF1
12_Member	GO Biological Processes	GO:0070304	positive regulation of stress-activated protein kinase signaling cascade	2.74118	5/118	3265,6363,7422,7498,653361	HRAS,CCL19,VEGFA,XDH,NCF1
12_Member	GO Biological Processes	GO:1900745	positive regulation of p38MAPK cascade	2.36944	3/29	7422,7498,653361	VEGFA,XDH,NCF1
12_Member	GO Biological Processes	GO:0007254	JNK cascade	2.02143	5/190	207,3265,6363,7018,653361	AKT1,HRAS,CCL19,TF,NCF1
12_Member	GO Biological Processes	GO:0030100	regulation of endocytosis	1.86863	5/209	3958,6363,7018,7249,7422	LGALS3,CCL19,TF,TSC2,VEGFA
12_Member	GO Biological Processes	GO:0048260	positive regulation of receptor-mediated endocytosis	1.80207	3/51	6363,7018,7422	CCL19,TF,VEGFA
12_Member	GO Biological Processes	GO:0002576	platelet degranulation	1.73461	4/128	3082,5919,7018,7422	HGF,RARRES2,TF,VEGFA
12_Member	GO Biological Processes	GO:0046328	regulation of JNK cascade	1.71394	4/130	207,3265,6363,653361	AKT1,HRAS,CCL19,NCF1
12_Member	GO Biological Processes	GO:0060627	regulation of vesicle-mediated transport	1.60171	7/518	1080,3958,4478,6363,7018,7249,7422	CFTR,LGALS3,MSN,CCL19,TF,TSC2,VEGFA
12_Member	GO Biological Processes	GO:0030099	myeloid cell differentiation	1.39841	6/421	836,3091,3958,6363,7018,7422	CASP3,HIF1A,LGALS3,CCL19,TF,VEGFA
12_Member	GO Biological Processes	GO:0046330	positive regulation of JNK cascade	1.3083	3/84	3265,6363,653361	HRAS,CCL19,NCF1
12_Member	GO Biological Processes	GO:0045807	positive regulation of endocytosis	1.14796	3/98	6363,7018,7422	CCL19,TF,VEGFA
12_Member	GO Biological Processes	GO:0006897	endocytosis	1.03803	7/684	3265,3958,6363,6517,7018,7249,7422	HRAS,LGALS3,CCL19,SLC2A4,TF,TSC2,VEGFA
12_Member	GO Biological Processes	GO:0048259	regulation of receptor-mediated endocytosis	1.02336	3/110	6363,7018,7422	CCL19,TF,VEGFA
13_Summary	GO Biological Processes	GO:0042593	glucose homeostasis	5.04942	9/231	207,1080,2645,3091,3098,5076,5166,5836,6517,28,219,5837,6524,1544,7498,653361,2246,23657,7276	AKT1,CFTR,GCK,HIF1A,HK1,PAX2,PDK4,PYGL,SLC2A4,ABO,ALDH1B1,PYGM,SLC5A2,CYP1A2,XDH,NCF1,FGF1,SLC7A11,TTR
13_Member	GO Biological Processes	GO:0042593	glucose homeostasis	5.04942	9/231	207,1080,2645,3091,3098,5076,5166,5836,6517	AKT1,CFTR,GCK,HIF1A,HK1,PAX2,PDK4,PYGL,SLC2A4
13_Member	GO Biological Processes	GO:0033500	carbohydrate homeostasis	5.04204	9/232	207,1080,2645,3091,3098,5076,5166,5836,6517	AKT1,CFTR,GCK,HIF1A,HK1,PAX2,PDK4,PYGL,SLC2A4
13_Member	GO Biological Processes	GO:0005975	carbohydrate metabolic process	3.6092	11/620	28,207,219,2645,3091,3098,5166,5836,5837,6517,6524	ABO,AKT1,ALDH1B1,GCK,HIF1A,HK1,PDK4,PYGL,PYGM,SLC2A4,SLC5A2
13_Member	GO Biological Processes	GO:0006091	generation of precursor metabolites and energy	3.44892	10/524	207,219,1544,2645,3091,3098,5836,5837,7498,653361	AKT1,ALDH1B1,CYP1A2,GCK,HIF1A,HK1,PYGL,PYGM,XDH,NCF1
13_Member	GO Biological Processes	GO:0005977	glycogen metabolic process	2.43174	4/74	207,2645,5836,5837	AKT1,GCK,PYGL,PYGM
13_Member	GO Biological Processes	GO:0006073	cellular glucan metabolic process	2.41537	4/75	207,2645,5836,5837	AKT1,GCK,PYGL,PYGM
13_Member	GO Biological Processes	GO:0044042	glucan metabolic process	2.41537	4/75	207,2645,5836,5837	AKT1,GCK,PYGL,PYGM
13_Member	GO Biological Processes	GO:0006112	energy reserve metabolic process	2.23523	4/87	207,2645,5836,5837	AKT1,GCK,PYGL,PYGM
13_Member	GO Biological Processes	GO:0015980	energy derivation by oxidation of organic compounds	2.13805	6/278	207,1544,2645,3091,5836,5837	AKT1,CYP1A2,GCK,HIF1A,PYGL,PYGM
13_Member	GO Biological Processes	GO:0044262	cellular carbohydrate metabolic process	2.06963	6/289	207,2645,3098,5166,5836,5837	AKT1,GCK,HK1,PDK4,PYGL,PYGM
13_Member	GO Biological Processes	GO:0044264	cellular polysaccharide metabolic process	2.02478	4/103	207,2645,5836,5837	AKT1,GCK,PYGL,PYGM
13_Member	GO Biological Processes	GO:0016052	carbohydrate catabolic process	1.96058	5/197	2645,3091,3098,5836,5837	GCK,HIF1A,HK1,PYGL,PYGM
13_Member	GO Biological Processes	GO:0005976	polysaccharide metabolic process	1.88713	4/114	207,2645,5836,5837	AKT1,GCK,PYGL,PYGM
13_Member	GO Biological Processes	GO:0062013	positive regulation of small molecule metabolic process	1.616	4/141	207,2246,2645,3091	AKT1,FGF1,GCK,HIF1A
13_Member	GO Biological Processes	GO:0006090	pyruvate metabolic process	1.54091	4/150	2645,3091,3098,5166	GCK,HIF1A,HK1,PDK4
13_Member	GO Biological Processes	GO:0045913	positive regulation of carbohydrate metabolic process	1.38444	3/78	207,2645,3091	AKT1,GCK,HIF1A
13_Member	GO Biological Processes	GO:0019693	ribose phosphate metabolic process	1.3341	6/436	2645,3091,3098,5166,5836,7498	GCK,HIF1A,HK1,PDK4,PYGL,XDH
13_Member	GO Biological Processes	GO:0062012	regulation of small molecule metabolic process	1.32738	6/438	207,2246,2645,3091,5166,23657	AKT1,FGF1,GCK,HIF1A,PDK4,SLC7A11
13_Member	GO Biological Processes	GO:0072521	purine-containing compound metabolic process	1.23708	6/460	2645,3091,3098,5166,7276,7498	GCK,HIF1A,HK1,PDK4,TTR,XDH
13_Member	GO Biological Processes	GO:0006109	regulation of carbohydrate metabolic process	1.12679	4/206	207,2645,3091,5166	AKT1,GCK,HIF1A,PDK4
13_Member	GO Biological Processes	GO:0006006	glucose metabolic process	1.09953	4/210	207,2645,3098,5166	AKT1,GCK,HK1,PDK4
13_Member	GO Biological Processes	GO:0006096	glycolytic process	0.986812	3/114	2645,3091,3098	GCK,HIF1A,HK1
13_Member	GO Biological Processes	GO:0006757	ATP generation from ADP	0.978789	3/115	2645,3091,3098	GCK,HIF1A,HK1
13_Member	GO Biological Processes	GO:0010906	regulation of glucose metabolic process	0.942216	3/119	207,2645,5166	AKT1,GCK,PDK4
13_Member	GO Biological Processes	GO:1900542	regulation of purine nucleotide metabolic process	0.934524	3/120	2645,3091,5166	GCK,HIF1A,PDK4
13_Member	GO Biological Processes	GO:0006140	regulation of nucleotide metabolic process	0.918785	3/122	2645,3091,5166	GCK,HIF1A,PDK4
13_Member	GO Biological Processes	GO:0046031	ADP metabolic process	0.918785	3/122	2645,3091,3098	GCK,HIF1A,HK1
13_Member	GO Biological Processes	GO:0019318	hexose metabolic process	0.869992	4/250	207,2645,3098,5166	AKT1,GCK,HK1,PDK4
13_Member	GO Biological Processes	GO:0006165	nucleoside diphosphate phosphorylation	0.837241	3/132	2645,3091,3098	GCK,HIF1A,HK1
13_Member	GO Biological Processes	GO:0046939	nucleotide phosphorylation	0.828818	3/133	2645,3091,3098	GCK,HIF1A,HK1
13_Member	GO Biological Processes	GO:0009150	purine ribonucleotide metabolic process	0.825277	5/409	2645,3091,3098,5166,7498	GCK,HIF1A,HK1,PDK4,XDH
13_Member	GO Biological Processes	GO:0009135	purine nucleoside diphosphate metabolic process	0.8139	3/135	2645,3091,3098	GCK,HIF1A,HK1
13_Member	GO Biological Processes	GO:0009179	purine ribonucleoside diphosphate metabolic process	0.8139	3/135	2645,3091,3098	GCK,HIF1A,HK1
13_Member	GO Biological Processes	GO:0009185	ribonucleoside diphosphate metabolic process	0.790619	3/138	2645,3091,3098	GCK,HIF1A,HK1
13_Member	GO Biological Processes	GO:0009259	ribonucleotide metabolic process	0.763335	5/426	2645,3091,3098,5166,7498	GCK,HIF1A,HK1,PDK4,XDH
13_Member	GO Biological Processes	GO:0005996	monosaccharide metabolic process	0.761892	4/272	207,2645,3098,5166	AKT1,GCK,HK1,PDK4
13_Member	GO Biological Processes	GO:0010675	regulation of cellular carbohydrate metabolic process	0.749181	3/144	207,2645,5166	AKT1,GCK,PDK4
13_Member	GO Biological Processes	GO:0044282	small molecule catabolic process	0.735066	5/434	207,219,2645,3098,7498	AKT1,ALDH1B1,GCK,HK1,XDH
13_Member	GO Biological Processes	GO:0006163	purine nucleotide metabolic process	0.708039	5/442	2645,3091,3098,5166,7498	GCK,HIF1A,HK1,PDK4,XDH
14_Summary	GO Biological Processes	GO:0003018	vascular process in circulatory system	4.88789	9/245	207,1907,2697,6517,6532,6581,7010,7422,9376,367,2706,10699,2247,3098,3586,5076,6363,4478,3091,3558,2246,1080,5045,5972,23657,6323,27039,7052	AKT1,EDN2,GJA1,SLC2A4,SLC6A4,SLC22A3,TEK,VEGFA,SLC22A8,AR,GJB2,CORIN,FGF2,HK1,IL10,PAX2,CCL19,MSN,HIF1A,IL2,FGF1,CFTR,FURIN,REN,SLC7A11,SCN1A,PKD2L2,TGM2
14_Member	GO Biological Processes	GO:0003018	vascular process in circulatory system	4.88789	9/245	207,1907,2697,6517,6532,6581,7010,7422,9376	AKT1,EDN2,GJA1,SLC2A4,SLC6A4,SLC22A3,TEK,VEGFA,SLC22A8
14_Member	GO Biological Processes	GO:0044706	multi-multicellular organism process	3.54117	7/204	207,367,2697,2706,6532,7422,10699	AKT1,AR,GJA1,GJB2,SLC6A4,VEGFA,CORIN
14_Member	GO Biological Processes	GO:0007565	female pregnancy	2.92575	6/177	207,367,2697,2706,7422,10699	AKT1,AR,GJA1,GJB2,VEGFA,CORIN
14_Member	GO Biological Processes	GO:0060135	maternal process involved in female pregnancy	2.77723	4/56	207,367,2697,2706	AKT1,AR,GJA1,GJB2
14_Member	GO Biological Processes	GO:0001893	maternal placenta development	2.40424	3/28	207,2697,2706	AKT1,GJA1,GJB2
14_Member	GO Biological Processes	GO:0042310	vasoconstriction	2.35776	4/79	207,1907,2697,6532	AKT1,EDN2,GJA1,SLC6A4
14_Member	GO Biological Processes	GO:0035265	organ growth	2.2234	5/166	207,367,2247,2697,6532	AKT1,AR,FGF2,GJA1,SLC6A4
14_Member	GO Biological Processes	GO:0045185	maintenance of protein location	2.16318	4/92	207,2697,3098,3586	AKT1,GJA1,HK1,IL10
14_Member	GO Biological Processes	GO:0046620	regulation of organ growth	2.03436	4/102	207,2247,2697,6532	AKT1,FGF2,GJA1,SLC6A4
14_Member	GO Biological Processes	GO:0032526	response to retinoic acid	2.02478	4/103	2697,2706,5076,6532	GJA1,GJB2,PAX2,SLC6A4
14_Member	GO Biological Processes	GO:0072595	maintenance of protein localization in organelle	2.00781	3/42	207,2697,3098	AKT1,GJA1,HK1
14_Member	GO Biological Processes	GO:0048638	regulation of developmental growth	1.88713	6/319	207,367,2247,2697,6532,7422	AKT1,AR,FGF2,GJA1,SLC6A4,VEGFA
14_Member	GO Biological Processes	GO:0051235	maintenance of location	1.88713	6/319	207,2247,2697,3098,3586,6363	AKT1,FGF2,GJA1,HK1,IL10,CCL19
14_Member	GO Biological Processes	GO:0051651	maintenance of location in cell	1.86863	5/209	207,2247,2697,3098,6363	AKT1,FGF2,GJA1,HK1,CCL19
14_Member	GO Biological Processes	GO:0035296	regulation of tube diameter	1.74381	4/127	207,1907,2697,6532	AKT1,EDN2,GJA1,SLC6A4
14_Member	GO Biological Processes	GO:0097746	blood vessel diameter maintenance	1.74381	4/127	207,1907,2697,6532	AKT1,EDN2,GJA1,SLC6A4
14_Member	GO Biological Processes	GO:0035150	regulation of tube size	1.73461	4/128	207,1907,2697,6532	AKT1,EDN2,GJA1,SLC6A4
14_Member	GO Biological Processes	GO:0090066	regulation of anatomical structure size	1.69424	7/494	207,1907,2697,4478,5076,6532,7422	AKT1,EDN2,GJA1,MSN,PAX2,SLC6A4,VEGFA
14_Member	GO Biological Processes	GO:0040008	regulation of growth	1.69424	8/647	207,367,2247,2697,3091,3558,6532,7422	AKT1,AR,FGF2,GJA1,HIF1A,IL2,SLC6A4,VEGFA
14_Member	GO Biological Processes	GO:0019229	regulation of vasoconstriction	1.62931	3/61	207,1907,2697	AKT1,EDN2,GJA1
14_Member	GO Biological Processes	GO:0032507	maintenance of protein location in cell	1.58534	3/64	207,2697,3098	AKT1,GJA1,HK1
14_Member	GO Biological Processes	GO:0048589	developmental growth	1.2907	7/605	207,367,2246,2247,2697,6532,7422	AKT1,AR,FGF1,FGF2,GJA1,SLC6A4,VEGFA
14_Member	GO Biological Processes	GO:0006869	lipid transport	1.23422	6/461	207,1080,2697,5045,5972,23657	AKT1,CFTR,GJA1,FURIN,REN,SLC7A11
14_Member	GO Biological Processes	GO:0009612	response to mechanical stimulus	1.1515	4/202	207,2697,6323,27039	AKT1,GJA1,SCN1A,PKD2L2
14_Member	GO Biological Processes	GO:0010876	lipid localization	1.04605	6/510	207,1080,2697,5045,5972,23657	AKT1,CFTR,GJA1,FURIN,REN,SLC7A11
14_Member	GO Biological Processes	GO:0045732	positive regulation of protein catabolic process	1.00076	4/226	207,2697,4478,5045	AKT1,GJA1,MSN,FURIN
14_Member	GO Biological Processes	GO:0042176	regulation of protein catabolic process	0.926081	5/383	207,2697,3586,4478,5045	AKT1,GJA1,IL10,MSN,FURIN
14_Member	GO Biological Processes	GO:0007498	mesoderm development	0.910153	3/123	2697,5076,7422	GJA1,PAX2,VEGFA
14_Member	GO Biological Processes	GO:0007249	I-kappaB kinase/NF-kappaB signaling	0.714477	4/282	207,2697,6363,7052	AKT1,GJA1,CCL19,TGM2
14_Member	GO Biological Processes	GO:0015908	fatty acid transport	0.707679	3/150	207,2697,23657	AKT1,GJA1,SLC7A11
15_Summary	GO Biological Processes	GO:0002237	response to molecule of bacterial origin	4.71162	10/346	207,836,1544,2697,2706,3586,3663,4988,5972,6352,5836,5919,7018,6532,1555,4982,6581,367,4306,7052	AKT1,CASP3,CYP1A2,GJA1,GJB2,IL10,IRF5,OPRM1,REN,CCL5,PYGL,RARRES2,TF,SLC6A4,CYP2B6,TNFRSF11B,SLC22A3,AR,NR3C2,TGM2
15_Member	GO Biological Processes	GO:0002237	response to molecule of bacterial origin	4.71162	10/346	207,836,1544,2697,2706,3586,3663,4988,5972,6352	AKT1,CASP3,CYP1A2,GJA1,GJB2,IL10,IRF5,OPRM1,REN,CCL5
15_Member	GO Biological Processes	GO:0009617	response to bacterium	4.3633	13/728	207,836,1544,2697,2706,3586,3663,4988,5836,5919,5972,6352,7018	AKT1,CASP3,CYP1A2,GJA1,GJB2,IL10,IRF5,OPRM1,PYGL,RARRES2,REN,CCL5,TF
15_Member	GO Biological Processes	GO:0032496	response to lipopolysaccharide	4.0773	9/326	207,836,1544,2697,2706,3586,4988,5972,6352	AKT1,CASP3,CYP1A2,GJA1,GJB2,IL10,OPRM1,REN,CCL5
15_Member	GO Biological Processes	GO:0032355	response to estradiol	3.62911	6/125	836,1544,2697,2706,3586,6532	CASP3,CYP1A2,GJA1,GJB2,IL10,SLC6A4
15_Member	GO Biological Processes	GO:0042493	response to drug	3.00376	8/359	836,1544,1555,3586,4982,5972,6532,6581	CASP3,CYP1A2,CYP2B6,IL10,TNFRSF11B,REN,SLC6A4,SLC22A3
15_Member	GO Biological Processes	GO:0048545	response to steroid hormone	1.16175	5/330	367,836,2706,3586,4306	AR,CASP3,GJB2,IL10,NR3C2
15_Member	GO Biological Processes	GO:0043065	positive regulation of apoptotic process	0.837996	6/574	207,836,3586,3663,6352,7052	AKT1,CASP3,IL10,IRF5,CCL5,TGM2
15_Member	GO Biological Processes	GO:0051384	response to glucocorticoid	0.8139	3/135	836,2706,3586	CASP3,GJB2,IL10
15_Member	GO Biological Processes	GO:0043068	positive regulation of programmed cell death	0.790061	6/590	207,836,3586,3663,6352,7052	AKT1,CASP3,IL10,IRF5,CCL5,TGM2
16_Summary	GO Biological Processes	GO:0003158	endothelium development	4.35839	7/142	947,2246,2697,3791,4478,7422,7498,7010,207,3586,3265,3958,6363,9079,5339,5034,4321,2706,23657,3091	CD34,FGF1,GJA1,KDR,MSN,VEGFA,XDH,TEK,AKT1,IL10,HRAS,LGALS3,CCL19,LDB2,PLEC,P4HB,MMP12,GJB2,SLC7A11,HIF1A
16_Member	GO Biological Processes	GO:0003158	endothelium development	4.35839	7/142	947,2246,2697,3791,4478,7422,7498	CD34,FGF1,GJA1,KDR,MSN,VEGFA,XDH
16_Member	GO Biological Processes	GO:2001212	regulation of vasculogenesis	2.94612	3/16	947,3791,7498	CD34,KDR,XDH
16_Member	GO Biological Processes	GO:0061042	vascular wound healing	2.67463	3/21	947,3791,7422	CD34,KDR,VEGFA
16_Member	GO Biological Processes	GO:0051894	positive regulation of focal adhesion assembly	2.50899	3/25	3791,7010,7422	KDR,TEK,VEGFA
16_Member	GO Biological Processes	GO:0035924	cellular response to vascular endothelial growth factor stimulus	2.46939	4/72	207,3791,7422,7498	AKT1,KDR,VEGFA,XDH
16_Member	GO Biological Processes	GO:0001570	vasculogenesis	2.36969	4/78	947,3791,7422,7498	CD34,KDR,VEGFA,XDH
16_Member	GO Biological Processes	GO:0060055	angiogenesis involved in wound healing	2.36944	3/29	947,3791,7422	CD34,KDR,VEGFA
16_Member	GO Biological Processes	GO:0150117	positive regulation of cell-substrate junction organization	2.33826	3/30	3791,7010,7422	KDR,TEK,VEGFA
16_Member	GO Biological Processes	GO:2000352	negative regulation of endothelial cell apoptotic process	2.1595	3/36	3586,3791,7010	IL10,KDR,TEK
16_Member	GO Biological Processes	GO:0044089	positive regulation of cellular component biogenesis	2.15063	8/529	3265,3791,3958,4478,6363,7010,7422,9079	HRAS,KDR,LGALS3,MSN,CCL19,TEK,VEGFA,LDB2
16_Member	GO Biological Processes	GO:0007044	cell-substrate junction assembly	2.06116	4/100	3791,5339,7010,7422	KDR,PLEC,TEK,VEGFA
16_Member	GO Biological Processes	GO:0150115	cell-substrate junction organization	1.9844	4/106	3791,5339,7010,7422	KDR,PLEC,TEK,VEGFA
16_Member	GO Biological Processes	GO:0038084	vascular endothelial growth factor signaling pathway	1.86863	3/48	3791,7422,7498	KDR,VEGFA,XDH
16_Member	GO Biological Processes	GO:0010811	positive regulation of cell-substrate adhesion	1.8055	4/121	3791,5034,7010,7422	KDR,P4HB,TEK,VEGFA
16_Member	GO Biological Processes	GO:0010810	regulation of cell-substrate adhesion	1.79563	5/218	3791,4321,5034,7010,7422	KDR,MMP12,P4HB,TEK,VEGFA
16_Member	GO Biological Processes	GO:1904036	negative regulation of epithelial cell apoptotic process	1.7828	3/52	3586,3791,7010	IL10,KDR,TEK
16_Member	GO Biological Processes	GO:0045446	endothelial cell differentiation	1.77561	4/124	3791,4478,7422,7498	KDR,MSN,VEGFA,XDH
16_Member	GO Biological Processes	GO:0001952	regulation of cell-matrix adhesion	1.7643	4/125	3791,4321,7010,7422	KDR,MMP12,TEK,VEGFA
16_Member	GO Biological Processes	GO:0001954	positive regulation of cell-matrix adhesion	1.74381	3/54	3791,7010,7422	KDR,TEK,VEGFA
16_Member	GO Biological Processes	GO:0007160	cell-matrix adhesion	1.70986	5/231	947,3791,4321,7010,7422	CD34,KDR,MMP12,TEK,VEGFA
16_Member	GO Biological Processes	GO:0031589	cell-substrate adhesion	1.66819	6/360	947,3791,4321,5034,7010,7422	CD34,KDR,MMP12,P4HB,TEK,VEGFA
16_Member	GO Biological Processes	GO:2000351	regulation of endothelial cell apoptotic process	1.62931	3/61	3586,3791,7010	IL10,KDR,TEK
16_Member	GO Biological Processes	GO:0051893	regulation of focal adhesion assembly	1.58534	3/64	3791,7010,7422	KDR,TEK,VEGFA
16_Member	GO Biological Processes	GO:0090109	regulation of cell-substrate junction assembly	1.58534	3/64	3791,7010,7422	KDR,TEK,VEGFA
16_Member	GO Biological Processes	GO:0072577	endothelial cell apoptotic process	1.55361	3/66	3586,3791,7010	IL10,KDR,TEK
16_Member	GO Biological Processes	GO:0034330	cell junction organization	1.52359	8/701	2697,2706,3586,3791,5339,7010,7422,23657	GJA1,GJB2,IL10,KDR,PLEC,TEK,VEGFA,SLC7A11
16_Member	GO Biological Processes	GO:0150116	regulation of cell-substrate junction organization	1.51239	3/69	3791,7010,7422	KDR,TEK,VEGFA
16_Member	GO Biological Processes	GO:0034329	cell junction assembly	1.37555	6/426	2697,2706,3791,5339,7010,7422	GJA1,GJB2,KDR,PLEC,TEK,VEGFA
16_Member	GO Biological Processes	GO:0048041	focal adhesion assembly	1.2943	3/85	3791,7010,7422	KDR,TEK,VEGFA
16_Member	GO Biological Processes	GO:1901888	regulation of cell junction assembly	1.19738	4/195	2697,3791,7010,7422	GJA1,KDR,TEK,VEGFA
16_Member	GO Biological Processes	GO:1901890	positive regulation of cell junction assembly	1.16875	3/96	3791,7010,7422	KDR,TEK,VEGFA
16_Member	GO Biological Processes	GO:1904035	regulation of epithelial cell apoptotic process	1.14796	3/98	3586,3791,7010	IL10,KDR,TEK
16_Member	GO Biological Processes	GO:0046777	protein autophosphorylation	1.00076	4/226	207,3791,7010,7422	AKT1,KDR,TEK,VEGFA
16_Member	GO Biological Processes	GO:1904019	epithelial cell apoptotic process	0.942216	3/119	3586,3791,7010	IL10,KDR,TEK
16_Member	GO Biological Processes	GO:0010638	positive regulation of organelle organization	0.808415	6/584	3091,3265,3791,4478,7010,7422	HIF1A,HRAS,KDR,MSN,TEK,VEGFA
17_Summary	GO Biological Processes	GO:0048661	positive regulation of smooth muscle cell proliferation	4.16164	6/96	207,2247,2697,3586,6352,7052,947,3265,5045,3082,2246	AKT1,FGF2,GJA1,IL10,CCL5,TGM2,CD34,HRAS,FURIN,HGF,FGF1
17_Member	GO Biological Processes	GO:0048661	positive regulation of smooth muscle cell proliferation	4.16164	6/96	207,2247,2697,3586,6352,7052	AKT1,FGF2,GJA1,IL10,CCL5,TGM2
17_Member	GO Biological Processes	GO:0048660	regulation of smooth muscle cell proliferation	3.12185	6/160	207,2247,2697,3586,6352,7052	AKT1,FGF2,GJA1,IL10,CCL5,TGM2
17_Member	GO Biological Processes	GO:0048659	smooth muscle cell proliferation	3.09359	6/162	207,2247,2697,3586,6352,7052	AKT1,FGF2,GJA1,IL10,CCL5,TGM2
17_Member	GO Biological Processes	GO:0002544	chronic inflammatory response	2.77555	3/19	2697,3586,6352	GJA1,IL10,CCL5
17_Member	GO Biological Processes	GO:0033002	muscle cell proliferation	2.5236	6/222	207,2247,2697,3586,6352,7052	AKT1,FGF2,GJA1,IL10,CCL5,TGM2
17_Member	GO Biological Processes	GO:1903034	regulation of response to wounding	2.23847	5/164	947,2247,2697,3265,3586	CD34,FGF2,GJA1,HRAS,IL10
17_Member	GO Biological Processes	GO:0060191	regulation of lipase activity	2.0872	4/98	2247,3265,5045,6352	FGF2,HRAS,FURIN,CCL5
17_Member	GO Biological Processes	GO:1904707	positive regulation of vascular associated smooth muscle cell proliferation	1.88713	3/47	2247,2697,3586	FGF2,GJA1,IL10
17_Member	GO Biological Processes	GO:0061041	regulation of wound healing	1.70835	4/131	947,2247,2697,3265	CD34,FGF2,GJA1,HRAS
17_Member	GO Biological Processes	GO:0010518	positive regulation of phospholipase activity	1.64192	3/60	2247,3265,6352	FGF2,HRAS,CCL5
17_Member	GO Biological Processes	GO:0072089	stem cell proliferation	1.58534	3/64	947,2247,2697	CD34,FGF2,GJA1
17_Member	GO Biological Processes	GO:0010517	regulation of phospholipase activity	1.48248	3/71	2247,3265,6352	FGF2,HRAS,CCL5
17_Member	GO Biological Processes	GO:0060193	positive regulation of lipase activity	1.45502	3/73	2247,3265,6352	FGF2,HRAS,CCL5
17_Member	GO Biological Processes	GO:0061045	negative regulation of wound healing	1.44016	3/74	947,2247,2697	CD34,FGF2,GJA1
17_Member	GO Biological Processes	GO:1904705	regulation of vascular associated smooth muscle cell proliferation	1.32249	3/83	2247,2697,3586	FGF2,GJA1,IL10
17_Member	GO Biological Processes	GO:1990874	vascular associated smooth muscle cell proliferation	1.32249	3/83	2247,2697,3586	FGF2,GJA1,IL10
17_Member	GO Biological Processes	GO:1903035	negative regulation of response to wounding	1.23708	3/90	947,2247,2697	CD34,FGF2,GJA1
17_Member	GO Biological Processes	GO:2000278	regulation of DNA biosynthetic process	1.01423	3/111	2247,2697,3082	FGF2,GJA1,HGF
17_Member	GO Biological Processes	GO:0044344	cellular response to fibroblast growth factor stimulus	0.762378	3/142	2246,2247,6352	FGF1,FGF2,CCL5
17_Member	GO Biological Processes	GO:0071774	response to fibroblast growth factor	0.719635	3/148	2246,2247,6352	FGF1,FGF2,CCL5
18_Summary	GO Biological Processes	GO:0030324	lung development	4.06127	7/163	1544,1907,2246,2247,4321,7422,23657,219,1080,3091,7276,7299	CYP1A2,EDN2,FGF1,FGF2,MMP12,VEGFA,SLC7A11,ALDH1B1,CFTR,HIF1A,TTR,TYR
18_Member	GO Biological Processes	GO:0030324	lung development	4.06127	7/163	1544,1907,2246,2247,4321,7422,23657	CYP1A2,EDN2,FGF1,FGF2,MMP12,VEGFA,SLC7A11
18_Member	GO Biological Processes	GO:0030323	respiratory tube development	4.01514	7/167	1544,1907,2246,2247,4321,7422,23657	CYP1A2,EDN2,FGF1,FGF2,MMP12,VEGFA,SLC7A11
18_Member	GO Biological Processes	GO:0060541	respiratory system development	3.75022	7/188	1544,1907,2246,2247,4321,7422,23657	CYP1A2,EDN2,FGF1,FGF2,MMP12,VEGFA,SLC7A11
18_Member	GO Biological Processes	GO:1901615	organic hydroxy compound metabolic process	2.61608	9/555	219,1080,1544,2246,2247,3091,7276,7299,23657	ALDH1B1,CFTR,CYP1A2,FGF1,FGF2,HIF1A,TTR,TYR,SLC7A11
18_Member	GO Biological Processes	GO:0044550	secondary metabolite biosynthetic process	2.58257	3/23	1544,7299,23657	CYP1A2,TYR,SLC7A11
18_Member	GO Biological Processes	GO:0048286	lung alveolus development	2.10878	3/38	1907,4321,23657	EDN2,MMP12,SLC7A11
18_Member	GO Biological Processes	GO:0019748	secondary metabolic process	1.71073	3/56	1544,7299,23657	CYP1A2,TYR,SLC7A11
18_Member	GO Biological Processes	GO:0006066	alcohol metabolic process	1.61173	6/373	219,1080,1544,2246,2247,7276	ALDH1B1,CFTR,CYP1A2,FGF1,FGF2,TTR
18_Member	GO Biological Processes	GO:1901617	organic hydroxy compound biosynthetic process	1.58665	5/251	1080,2246,2247,7299,23657	CFTR,FGF1,FGF2,TYR,SLC7A11
18_Member	GO Biological Processes	GO:0008203	cholesterol metabolic process	0.707679	3/150	1080,1544,2246	CFTR,CYP1A2,FGF1
19_Summary	GO Biological Processes	GO:0071396	cellular response to lipid	3.98921	11/556	207,367,1080,2706,3586,4306,4478,5076,5166,6352,6532,836,4988,6363	AKT1,AR,CFTR,GJB2,IL10,NR3C2,MSN,PAX2,PDK4,CCL5,SLC6A4,CASP3,OPRM1,CCL19
19_Member	GO Biological Processes	GO:0071396	cellular response to lipid	3.98921	11/556	207,367,1080,2706,3586,4306,4478,5076,5166,6352,6532	AKT1,AR,CFTR,GJB2,IL10,NR3C2,MSN,PAX2,PDK4,CCL5,SLC6A4
19_Member	GO Biological Processes	GO:0071407	cellular response to organic cyclic compound	3.97789	11/558	207,367,836,1080,2706,3586,4306,4478,4988,6352,6532	AKT1,AR,CASP3,CFTR,GJB2,IL10,NR3C2,MSN,OPRM1,CCL5,SLC6A4
19_Member	GO Biological Processes	GO:1901655	cellular response to ketone	3.12664	5/92	207,367,1080,2706,4478	AKT1,AR,CFTR,GJB2,MSN
19_Member	GO Biological Processes	GO:1901654	response to ketone	2.77371	6/193	207,367,1080,2706,4478,6363	AKT1,AR,CFTR,GJB2,MSN,CCL19
20_Summary	GO Biological Processes	GO:0001666	response to hypoxia	3.90794	9/348	207,836,947,3091,5034,6517,6532,7010,7422,3558,23657,2697,4988,5972,3265,7299,1907,894	AKT1,CASP3,CD34,HIF1A,P4HB,SLC2A4,SLC6A4,TEK,VEGFA,IL2,SLC7A11,GJA1,OPRM1,REN,HRAS,TYR,EDN2,CCND2
20_Member	GO Biological Processes	GO:0001666	response to hypoxia	3.90794	9/348	207,836,947,3091,5034,6517,6532,7010,7422	AKT1,CASP3,CD34,HIF1A,P4HB,SLC2A4,SLC6A4,TEK,VEGFA
20_Member	GO Biological Processes	GO:0036293	response to decreased oxygen levels	3.80875	9/360	207,836,947,3091,5034,6517,6532,7010,7422	AKT1,CASP3,CD34,HIF1A,P4HB,SLC2A4,SLC6A4,TEK,VEGFA
20_Member	GO Biological Processes	GO:0070482	response to oxygen levels	3.6092	9/385	207,836,947,3091,5034,6517,6532,7010,7422	AKT1,CASP3,CD34,HIF1A,P4HB,SLC2A4,SLC6A4,TEK,VEGFA
20_Member	GO Biological Processes	GO:0001776	leukocyte homeostasis	3.40847	5/79	207,836,3091,3558,23657	AKT1,CASP3,HIF1A,IL2,SLC7A11
20_Member	GO Biological Processes	GO:0002260	lymphocyte homeostasis	2.76198	4/57	207,836,3091,3558	AKT1,CASP3,HIF1A,IL2
20_Member	GO Biological Processes	GO:0071456	cellular response to hypoxia	2.65257	6/206	207,947,3091,5034,6517,7422	AKT1,CD34,HIF1A,P4HB,SLC2A4,VEGFA
20_Member	GO Biological Processes	GO:0036294	cellular response to decreased oxygen levels	2.58257	6/214	207,947,3091,5034,6517,7422	AKT1,CD34,HIF1A,P4HB,SLC2A4,VEGFA
20_Member	GO Biological Processes	GO:0071453	cellular response to oxygen levels	2.46089	6/231	207,947,3091,5034,6517,7422	AKT1,CD34,HIF1A,P4HB,SLC2A4,VEGFA
20_Member	GO Biological Processes	GO:1902175	regulation of oxidative stress-induced intrinsic apoptotic signaling pathway	2.40424	3/28	207,3091,5034	AKT1,HIF1A,P4HB
20_Member	GO Biological Processes	GO:0048872	homeostasis of number of cells	2.32575	6/250	207,836,3091,3558,7422,23657	AKT1,CASP3,HIF1A,IL2,VEGFA,SLC7A11
20_Member	GO Biological Processes	GO:0043029	T cell homeostasis	2.1595	3/36	207,836,3558	AKT1,CASP3,IL2
20_Member	GO Biological Processes	GO:0007610	behavior	2.0941	8/543	836,2697,3091,4988,5972,6517,6532,23657	CASP3,GJA1,HIF1A,OPRM1,REN,SLC2A4,SLC6A4,SLC7A11
20_Member	GO Biological Processes	GO:0008631	intrinsic apoptotic signaling pathway in response to oxidative stress	1.95993	3/44	207,3091,5034	AKT1,HIF1A,P4HB
20_Member	GO Biological Processes	GO:0009314	response to radiation	1.8881	7/448	207,836,3091,3265,4988,7299,23657	AKT1,CASP3,HIF1A,HRAS,OPRM1,TYR,SLC7A11
20_Member	GO Biological Processes	GO:0051353	positive regulation of oxidoreductase activity	1.71073	3/56	207,1907,3091	AKT1,EDN2,HIF1A
20_Member	GO Biological Processes	GO:0007611	learning or memory	1.68409	5/235	836,3091,6517,6532,23657	CASP3,HIF1A,SLC2A4,SLC6A4,SLC7A11
20_Member	GO Biological Processes	GO:0038034	signal transduction in absence of ligand	1.54026	3/67	207,836,3558	AKT1,CASP3,IL2
20_Member	GO Biological Processes	GO:0097192	extrinsic apoptotic signaling pathway in absence of ligand	1.54026	3/67	207,836,3558	AKT1,CASP3,IL2
20_Member	GO Biological Processes	GO:0050890	cognition	1.44445	5/276	836,3091,6517,6532,23657	CASP3,HIF1A,SLC2A4,SLC6A4,SLC7A11
20_Member	GO Biological Processes	GO:0097193	intrinsic apoptotic signaling pathway	1.40317	5/283	207,836,3091,3265,5034	AKT1,CASP3,HIF1A,HRAS,P4HB
20_Member	GO Biological Processes	GO:0009416	response to light stimulus	1.20993	5/320	207,836,3091,7299,23657	AKT1,CASP3,HIF1A,TYR,SLC7A11
20_Member	GO Biological Processes	GO:0000079	regulation of cyclin-dependent protein serine/threonine kinase activity	1.1174	3/101	207,836,894	AKT1,CASP3,CCND2
20_Member	GO Biological Processes	GO:1904029	regulation of cyclin-dependent protein kinase activity	1.07351	3/105	207,836,894	AKT1,CASP3,CCND2
20_Member	GO Biological Processes	GO:0051341	regulation of oxidoreductase activity	1.02336	3/110	207,1907,3091	AKT1,EDN2,HIF1A
20_Member	GO Biological Processes	GO:0009411	response to UV	0.727068	3/147	207,836,7299	AKT1,CASP3,TYR
