# Supplementary material for: Mechanism of salidroside against coronary artery disease by network pharmacology analysis
Source: BMC Complement Med Ther. 2023 Jun 12;23:194. doi: 10.1186/s12906-023-04027-3 (PMC10258957; doi:10.1186/s12906-023-04027-3)
Supplement: Supplementary file 3 — Additional file 3: Supplementary Table 3. Twenty-five gene sets and genes related to angiogenesis in MSigDB. [file 12906_2023_4027_MOESM3_ESM.xlsx]

## Sheet: Gene sets 
Supplementary Table 3 Twenty-five gene sets and genes related to angiogenesis in MSigDB.
Gene sets associated with angiogenesis
ANGIOGENESIS
GALIE_TUMOR_ANGIOGENESIS
GOBP_ANGIOGENESIS_INVOLVED_IN_CORON ARY_VASCULAR_MORPHOGENESIS
GOBP_ANGIOGENESIS_INVOLVED_IN_WOUND _HEALING
GOBP_BLOOD_VESSEL_ENDOTHELIAL_CELL_ PROLIFERATION_INVOLVED_IN_SPROUTING _ANGIOGENESIS
GOBP_CELL_MIGRATION_INVOLVED_IN_SPR OUTING_ANGIOGENESIS
GOBP_NEGATIVE_REGULATION_OF_BLOOD_V ESSEL_ENDOTHELIAL_CELL_PROLIFERATIO N_INVOLVED_IN_SPROUTING_ANGIOGENESI S
GOBP_NEGATIVE_REGULATION_OF_CELL_MI GRATION_INVOLVED_IN_SPROUTING_ANGIO GENESIS
GOBP_NEGATIVE_REGULATION_OF_SPROUTI NG_ANGIOGENESIS
GOBP_POSITIVE_REGULATION_OF_BLOOD_V ESSEL_ENDOTHELIAL_CELL_PROLIFERATIO N_INVOLVED_IN_SPROUTING_ANGIOGENESI S
GOBP_POSITIVE_REGULATION_OF_CELL_MI GRATION_INVOLVED_IN_SPROUTING_ANGIO GENESIS
GOBP_POSITIVE_REGULATION_OF_SPROUTI NG_ANGIOGENESIS
GOBP_REGULATION_OF_CELL_MIGRATION_I NVOLVED_IN_SPROUTING_ANGIOGENESIS
GOBP_REGULATION_OF_SPROUTING_ANGIOG ENESIS
GOBP_SPROUTING_ANGIOGENESIS
HALLMARK_ANGIOGENESIS
HELLEBREKERS_SILENCED_DURING_TUMOR_ ANGIOGENESIS
HU_ANGIOGENESIS_DN
HU_ANGIOGENESIS_UP
LU_TUMOR_ANGIOGENESIS_UP
PID_LYMPH_ANGIOGENESIS_PATHWAY
NEGATIVE_REGULATION_OF_ANGIOGENESIS
REGULATION_OF_ANGIOGENESIS
POSITIVE_REGULATION_OF_ANGIOGENESIS
WP_ANGIOGENESIS

## Sheet: Genes related to angiogenesis
Genes related to angiogenesis
ACVRL1
AGGF1
AMOT
ANG
ANGPTL3
ANGPTL4
ATP5IF1
BTG1
C1GALT1
CANX
CDH13
CHRNA7
COL4A2
COL4A3
EGF
EMCN
EPGN
ERAP1
FOXO4
HTATIP2
IL17F
IL18
CXCL8
MYH9
NCL
NF1
NOTCH4
NPPB
NPR1
PF4
PLG
PML
PROK2
RHOB
RNH1
ROBO4
RUNX1
SCG2
SERPINF1
SHH
SPHK1
SPINK5
STAB1
TGFB2
THY1
TNFSF12
TNNI3
VEGFA
MIR1298
HPSE
DAG1
ETS1
FOXC2
ALOX5
GATA2
B4GALT1
GPR4
GPX1
ITGB3
KDR
MIR200B
MIR34A
MCAM
SERPINE1
PRCP
MIR451A
SMOC2
SLC12A2
SRF
TNF
TNFAIP3
XBP1
CXCR4
ADIPOR2
NDNF
CD34
MIR2355
APELA
PDCD10
BMPER
AGTR1
APLNR
EPHA2
FGF2
PPP1R16B
HMOX1
IL12A
IL12B
MIRLET7B
MIR101-1
MIR10A
MIR10B
MIR126
MIR132
MIR146A
MIR149
MIR15A
MIR15B
MIR16-1
MIR193A
MIR21
MIR222
MIR23A
MIR24-1
MIR26A1
MIR27A
MIR27B
MIR29C
NRARP
MIR342
NGFR
MIR361
MIR424
DLL4
MIR410
MIR494
MIR495
MIR497
MIR503
JCAD
MIR483
BMP4
MIR487B
THBS1
SEMA5A
ITGB1BP1
FGFBP1
AKT3
HDAC5
CIB1
PLK2
CLEC14A
SPRED1
EFNB2
EGR3
EPHB4
AKT1
ABL1
GREM1
SRPX2
GPLD1
CARD10
ANXA1
NR4A1
MIA3
RHOA
MIRLET7F1
MIR150
MIR188
MIR196A1
MIR199A1
MIR19B1
MIR20A
MIR200C
MIR206
MIR22
MIR221
MIR296
MIR31
MIR320A
MAP3K3
MEOX2
NOTCH1
HDAC7
PIK3C2A
FBXW7
MAP2K5
RHOJ
PTGS2
MIR329-1
ROBO1
TBXA2R
TDGF1
NR2E1
MMRN2
ADTRP
PIK3R3
NRP1
STARD13
KLF4
SLIT2
HDAC9
PDPN
CCBE1
VASH1
FOXC1
FLT4
SOX18
PPP3CB
PROX1
PTPN14
BMPR2
TIE1
VEGFC
ACVR2B
KLF2
E2F2
EPN2
EPN1
MIR138-1
MIR17
MIR18A
MIR19A
MIR30C1
MIR30E
MIR34B
MIR34C
MIR92A1
MIR375
MIR377
PIK3CB
SYNJ2BP
ADAMTS9
SEMA6A
CREB3L1
MIR1224
SLC39A12
FGF1
FUT1
GHSR
DLL1
HMGB1
JMJD8
IL10
ITGA5
JAK1
MIR1-1
MIR125A
MIR30B
SMAD1
PDPK1
GHRL
PKM
S100A1
TJP1
CEMIP2
GLUL
CEACAM1
RAMP2
ESM1
NAXE
E2F7
PTK2B
VEGFD
JMJD6
ADGRA2
ANGPT1
YJEFN3
LOXL2
LEF1
PGF
PARVA
RNF213
TEK
VEGFB
E2F8
RECK
RSPO3
OTULIN
SEMA3E
CDC42
APOH
APP
CCND2
COL3A1
COL5A2
CXCL6
FGFR1
FSTL1
ITGAV
JAG1
JAG2
KCNJ8
LPL
LRPAP1
LUM
MSX1
OLR1
PDGFA
PGLYRP1
POSTN
PRG2
PTK2
S100A4
SERPINA5
SLCO2A1
SPP1
STC1
THBD
TIMP1
TNFRSF21
VAV2
VCAN
VTN
IFI27
DMD
NUAK1
USF1
FILIP1
DKK3
NDRG4
PDLIM3
OLFML3
IER3
SDC4
EDIL3
FTH1
MEFV
TMEM45A
P3H2
TGFB2-OT1
ACSF2
ASAH1
ASS1
CLIP3
ABI3BP
GADD45A
NPC2
ITM2B
NNAT
UCP2
TSPAN2
COL2A1
FABP4
IFI6
CUX1
APOE
SERPINE2
ICAM1
FUCA1
MX1
IGFBP3
IL32
ITGA3
CLU
TAGLN
CNN1
CXCL1
IGFBP7
CTSB
HLA-C
RELB
CADM1
CDH2
ADM
CDKN1A
SLCO1A2
F2RL2
QSOX1
ADA
TACSTD2
LRP1
GABRA1
COL6A1
CPE
INHBA
BDNF
FBN1
TGFA
FAT1
IL6
IGF2R
SMTN
CCL11
ANXA7
ATP5PO
ATP6V1G1
CDK2AP1
CKS2
DARS1
DHX15
EIF3M
GCDH
GMPS
GNAI1
GPI
GSC2
GTF2A2
H2AZ1
H2AZ2
HMGN1
HMGN4
RBMXL2
HNRNPA2B1
ITM2A
PDS5A
MCM6
MDH1
NDUFB6
PFN2
PLXNA2
POLR2K
LONP1
PSMB1
PTP4A2
RPA3
SET
SMYD2
SOD1
VAPA
ZNF217
RND3
CAMK2D
NMD3
CLTA
COL7A1
FAH
FOS
ITGB4
HECW1
LCAT
NAPG
NRGN
JADE2
PIK3R1
PRODH
SEMA3C
SIPA1L1
TSSK1A
STUB1
STXBP1
E2F3
TYMP
EDN1
EZH2
HEY1
FYN
MMP9
TNFAIP6
FGF18
CCNE1
CD44
COL1A1
FN1
ITGB1
COL1A2
ITGA4
CREB1
ITGA2
MAPK3
MAPK1
SHC1
PIK3CA
MAP2K4
CRK
ITGA1
GRB2
SOS1
RPS6KA1
MAPK11
MAPK14
CREBBP
FGFR2
FLT1
HIF1A
ARNT
NOS3
PDGFB
PDGFRA
PLCG1
SRC
TIMP2
TIMP3
